# Supplementary material for: NSUN2-mediated RNA 5-methylcytosine promotes esophageal squamous cell carcinoma progression via LIN28B-dependent GRB2 mRNA stabilization
Source: Oncogene. 2021 Aug 3;40(39):5814–28. doi: 10.1038/s41388-021-01978-0 (PMC8484015; doi:10.1038/s41388-021-01978-0)
Supplement: Supplementary file 2 — Supplementary Data 1 [file 41388_2021_1978_MOESM2_ESM.xlsx]

## Sheet: Sheet1
Supplementary Data 1. m5C sites with differential methylation level identified in RNA-BisSeq of 7 paired ESCC in this study.
Chr	Position1	Mean m5C level in tumor	Mean m5C level in normal	m5C level change (T-N)	P value2	Status	Symbol
Chr8	102394116	0.101714	0	0.101714	0.0447948	hyper-methylated	UBR5
Chr22	23834332	0.103857	0.0368571	0.067	0.0110723	hyper-methylated	SMARCB1
Chr7	76304136	0.585143	0.474143	0.111	0.00699301	hyper-methylated	HSPB1
Chr5	134925463	0.038	0.132571	-0.0945714	0.0296623	hypo-methylated	PCBD2
Chr9	114248157	0.563429	0.126833	0.436595	0.0372599	hyper-methylated	COL27A1
Chr17	4984069	0.169714	0.061	0.108714	0.021165	hyper-methylated	CAMTA2
Chr1	153614490	0.0591429	0.00533333	0.0538095	0.0452038	hyper-methylated	S100A14
Chr6	148391226	0.0475	0.5158	-0.4683	0.0179428	hypo-methylated	SASH1
Chr17	16353228	0.262714	0.414	-0.151286	0.034965	hypo-methylated	CENPV
Chr10	114477969	0.0244	0.152286	-0.127886	0.0206449	hypo-methylated	ABLIM1
Chr14	34571343	0.1604	0.400167	-0.239767	0.0441256	hypo-methylated	SNX6
Chr3	122341595	0.208143	0.0135	0.194643	0.0100249	hyper-methylated	CSTA
Chr20	58889456	0.126	0.0645714	0.0614286	0.002331	hyper-methylated	GNAS
Chr5	169097425	0.645	0.794429	-0.149429	0.0125209	hypo-methylated	SLIT3
Chr22	29148574	0.1005	0.359333	-0.258833	0.0324764	hypo-methylated	KREMEN1
Chr12	52813668	0.198429	0.0015	0.196929	0.00563947	hyper-methylated	KRT4
Chr12	52806986	0.0805714	0.00116667	0.0794048	0.00320244	hyper-methylated	KRT4
Chr19	52878380	0.0562857	0.161	-0.104714	0.0474012	hypo-methylated	ZNF320
Chr8	43022956	0.224571	0.418286	-0.193714	0.0348056	hypo-methylated	HOOK3
Chr6	52995904	0.107571	0.294571	-0.187	0.0378788	hypo-methylated	RN7SK
Chr7	99042328	0.252286	0.0395	0.212786	0.04522	hyper-methylated	SMURF1
Chr5	61392703	0.1902	0	0.1902	0.0441713	hyper-methylated	ZSWIM6
Chr17	44449783	0.171833	0.0362857	0.135548	0.0272805	hyper-methylated	GPATCH8
Chr9	95113908	0.52	0.0775714	0.442429	0.0186936	hyper-methylated	FANCC
Chr17	41501323	0.28	0.00166667	0.278333	0.00753137	hyper-methylated	KRT13
Chr1	153003518	0.346	0.00583333	0.340167	0.002331	hyper-methylated	SPRR3
Chr9	129637200	0.540429	0.319	0.221429	0.00214071	hyper-methylated	ASB6
Chr11	66070755	0.188143	0.0764286	0.111714	0.00407925	hyper-methylated	PACS1
Chr11	117412826	0.203286	0.0698571	0.133429	0.0104329	hyper-methylated	CEP164
Chr22	28894524	0.423167	0.121429	0.301738	0.0372599	hyper-methylated	ZNRF3
Chr1	153003386	0.198	0.0025	0.1955	0.00503093	hyper-methylated	SPRR3
Chr1	35176789	0.0873333	0	0.0873333	0.0184955	hyper-methylated	SFPQ
Chr5	179726314	0.0817143	0.0118571	0.0698571	0.0475865	hyper-methylated	CANX
Chr17	82445701	0.136143	0	0.136143	0.0113573	hyper-methylated	C17orf62
Chr19	34402100	0.0748571	0.00928571	0.0655714	0.0203619	hyper-methylated	GPI
Chr16	68198854	0.297167	0	0.297167	0.0168867	hyper-methylated	NFATC3
Chr1	153003163	0.222429	0.00266667	0.219762	0.00323167	hyper-methylated	SPRR3
Chr7	31548	0.133714	0.0176	0.116114	0.0054308	hyper-methylated	RP11-482G13.1
Chr8	124499678	0.177714	0.0344286	0.143286	0.0290238	hyper-methylated	TATDN1
Chr3	122325327	0.0591429	0.00416667	0.0549762	0.0136586	hyper-methylated	CSTA
Chr17	4713094	0	0.0825714	-0.0825714	0.0113573	hypo-methylated	ARRB2
Chr1	153361020	0.1868	0.045	0.1418	0.0176768	hyper-methylated	S100A9
Chr10	73911367	0.127714	0	0.127714	0.01195	hyper-methylated	PLAU
Chr1	152409658	0.0928571	0.001	0.0918571	0.0293445	hyper-methylated	CRNN
Chr12	56176531	0.0908571	0	0.0908571	0.0496321	hyper-methylated	SMARCC2
Chr17	80111275	0.228	0.059	0.169	0.0262238	hyper-methylated	GAA
Chr1	161066130	0.0522857	0.259429	-0.207143	0.0328224	hypo-methylated	AL591806.1
Chr22	37867842	0.151571	0	0.151571	0.0297707	hyper-methylated	EIF3L
Chr17	41501350	0.359857	0.00233333	0.357524	0.00401513	hyper-methylated	KRT13
Chr2	131076386	0.239143	0.0628571	0.176286	0.0291249	hyper-methylated	FAM168B
Chr7	23518443	0.0821429	0	0.0821429	0.0307212	hyper-methylated	TRA2A
Chr7	47959077	0.213429	0.0196667	0.193762	0.0360309	hyper-methylated	HUS1
Chr3	184330345	0.102857	0	0.102857	0.042852	hyper-methylated	EIF4G1
Chr5	61392704	0.1842	0	0.1842	0.0441713	hyper-methylated	ZSWIM6
Chr8	124582022	0.187571	0.006	0.181571	0.0360309	hyper-methylated	MTSS1
Chr19	15168592	0.0624286	0	0.0624286	0.0307212	hyper-methylated	NOTCH3
Chr16	19114456	0.0026	0.0678571	-0.0652571	0.0183975	hypo-methylated	CTD-2349B8.1
Chr19	12127782	0.143	0.281167	-0.138167	0.0151515	hypo-methylated	ZNF20
Chr16	50105224	0.0762857	0.00928571	0.067	0.033792	hyper-methylated	HEATR3
Chr1	166839600	0.0978571	0.0172857	0.0805714	0.0124238	hyper-methylated	POGK
Chr18	12324343	0.102857	0.0281429	0.0747143	0.010518	hyper-methylated	TUBB6
Chr9	33059645	0.111143	0.2985	-0.187357	0.004662	hypo-methylated	SMU1
Chr7	99567420	0.075	0.153571	-0.0785714	0.0174825	hypo-methylated	ZNF655
Chr15	64981573	0	0.185	-0.185	0.0416201	hypo-methylated	SPG21
Chr1	35436051	0.162571	0.0677143	0.0948571	0.0406919	hyper-methylated	KIAA0319L
Chr12	10122632	0.014	0.118333	-0.104333	0.0354051	hypo-methylated	CLEC7A
Chr11	66657422	0.154857	0.0128333	0.142024	0.0360309	hyper-methylated	RBM4
Chr1	200908852	0.194	0.0845	0.1095	0.0221445	hyper-methylated	C1orf106
Chr11	8668839	0.126571	0.426857	-0.300286	0.0406919	hypo-methylated	TRIM66
Chr1	3889419	0.152429	0.0222857	0.130143	0.049973	hyper-methylated	C1orf174
Chr21	34863625	0.194571	0.02725	0.167321	0.0282839	hyper-methylated	RUNX1
Chr17	78971511	0.0548571	0	0.0548571	0.00105758	hyper-methylated	LGALS3BP
Chr11	67188387	0.101	0.0348571	0.0661429	0.0400288	hyper-methylated	KDM2A
Chr7	100117537	0.379333	0.0836667	0.295667	0.0238095	hyper-methylated	TAF6
Chr5	42721047	0.0276667	0.139857	-0.11219	0.0331061	hypo-methylated	GHR
Chr14	68037119	0.198167	0.0222	0.175967	0.0276595	hyper-methylated	RAD51B
Chr18	51050599	0.0247143	0.146571	-0.121857	0.018661	hypo-methylated	RP11-729L2.2
Chr7	55462909	0.117286	0.036	0.0812857	0.0405624	hyper-methylated	VOPP1
Chr17	41501086	0.567	0.0401667	0.526833	0.004662	hyper-methylated	KRT13
Chr12	52806991	0.0835714	0.00116667	0.0824048	0.0106345	hyper-methylated	KRT4
Chr17	7234459	0.484857	0.159429	0.325429	0.0011655	hyper-methylated	DVL2
Chr17	7914491	0.0712857	0.00671429	0.0645714	0.0475865	hyper-methylated	AC025335.1
Chr4	151101109	0.124333	0.00614286	0.11819	0.0243298	hyper-methylated	RPS3A
Chr19	2089440	0.142	0.0282	0.1138	0.0311412	hyper-methylated	MOB3A
Chr12	22463295	0	0.206667	-0.206667	0.0168867	hypo-methylated	C2CD5
Chr11	768825	0.206571	0.124	0.0825714	0.0174825	hyper-methylated	PDDC1
Chr9	97672893	0.067	0.00928571	0.0577143	0.0243298	hyper-methylated	NCBP1
Chr17	82847875	0.308	0.01225	0.29575	0.0179428	hyper-methylated	TBCD
Chr2	69591698	0.12675	0	0.12675	0.0416201	hyper-methylated	AAK1
Chr5	14871722	0.3238	0.572	-0.2482	0.00793651	hypo-methylated	ANKH
Chr22	43010617	0.136	0.01125	0.12475	0.019451	hyper-methylated	PACSIN2
Chr10	46809484	0	0.2078	-0.2078	0.0324733	hypo-methylated	BMS1P1
Chr1	153003100	0.216	0.00233333	0.213667	0.00527816	hyper-methylated	SPRR3
Chr6	107490577	0	0.320333	-0.320333	0.0256011	hypo-methylated	SOBP
Chr3	122341557	0.066	0.00228571	0.0637143	0.00315891	hyper-methylated	CSTA
Chr7	99464396	0.113429	0.0168571	0.0965714	0.0475865	hyper-methylated	PTCD1
Chr8	144195392	0.0945714	0.0261429	0.0684286	0.0365393	hyper-methylated	MROH1
Chr1	26736497	0.0604286	0	0.0604286	0.0447948	hyper-methylated	ARID1A
Chr17	6901037	0.112167	0	0.112167	0.0168867	hyper-methylated	ALOX12P2
Chr2	230354971	0.421143	0.245429	0.175714	0.0174825	hyper-methylated	SP140L
Chr21	43774282	0.0888571	0.00928571	0.0795714	0.0011655	hyper-methylated	CSTB
Chr19	51341393	0.1794	0.308333	-0.128933	0.0134972	hypo-methylated	VSIG10L
Chr22	46169327	0.7064	0.26	0.4464	0.0268436	hyper-methylated	PPARA
Chr16	15703301	0.1835	0.00485714	0.178643	0.0220875	hyper-methylated	NDE1
Chr2	201166474	0.0841429	0.00785714	0.0762857	0.00522462	hyper-methylated	CFLAR
Chr19	45393643	0.606429	0.3845	0.221929	0.034965	hyper-methylated	PPP1R13L
Chr9	33059651	0.156857	0.366	-0.209143	0.0316528	hypo-methylated	SMU1
Chr12	64145776	0.0798	0	0.0798	0.0330364	hyper-methylated	SRGAP1
Chr9	128426593	0.211667	0	0.211667	0.0256011	hyper-methylated	CERCAM
Chr18	63332563	0.406	0.683833	-0.277833	0.034965	hypo-methylated	KDSR
Chr17	17854802	0.211333	0.0238571	0.187476	0.0297869	hyper-methylated	TOM1L2
Chr6	52995742	0.0261429	0.104	-0.0778571	0.0291249	hypo-methylated	RN7SK
Chr1	153981845	0.947	1	-0.053	0.00372197	hypo-methylated	RAB13
Chr11	64774838	0.224143	0.049	0.175143	0.0452152	hyper-methylated	SF1
Chr2	240568455	0.0592	0.215143	-0.155943	0.0334937	hypo-methylated	RNPEPL1
Chr15	64375178	0.115857	0	0.115857	0.00420046	hyper-methylated	KIAA0101
Chr6	52995896	0.106429	0.304429	-0.198	0.0262238	hypo-methylated	RN7SK
Chr17	16353227	0.235857	0.416833	-0.180976	0.0380533	hypo-methylated	CENPV
Chr1	153003444	0.375286	0.00633333	0.368952	0.00815851	hyper-methylated	SPRR3
Chr22	38235215	0.204143	0.0712857	0.132857	0.0387108	hyper-methylated	TMEM184B
Chr2	127491500	0.0895714	0.2866	-0.197029	0.0384339	hypo-methylated	IWS1
Chr3	64016092	0	0.0866	-0.0866	0.048406	hypo-methylated	PSMD6
Chr19	15161491	0.165143	0.0678571	0.0972857	0.002331	hyper-methylated	NOTCH3
Chr19	653629	0.181286	0.0594286	0.121857	0.0125209	hyper-methylated	RNF126
Chr9	34202383	0.131571	0.0251429	0.106429	0.0290238	hyper-methylated	UBAP1
Chr18	722996	0.229667	0.0463333	0.183333	0.0402534	hyper-methylated	YES1
Chr11	67393017	0.0827143	0.0101429	0.0725714	0.00950435	hyper-methylated	RAD9A
Chr5	10564435	0.00683333	0.101714	-0.094881	0.0357297	hypo-methylated	ANKRD33B
Chr2	238176409	0.107429	0	0.107429	0.0113573	hyper-methylated	ILKAP
Chr17	18244532	0.0828571	0	0.0828571	0.00105758	hyper-methylated	LLGL1
Chr22	50520385	0.122143	0	0.122143	0.0297707	hyper-methylated	NCAPH2
Chr20	36152079	0.0305	0.141714	-0.111214	0.0472734	hypo-methylated	EPB41L1
Chr12	52813717	0.137286	0.00116667	0.136119	0.00259104	hyper-methylated	KRT4
Chr8	9635123	0.0968571	0.0274286	0.0694286	0.0365393	hyper-methylated	TNKS
Chr3	48043971	0.1612	0	0.1612	0.0150785	hyper-methylated	MAP4
Chr10	51834773	0.101286	0.185857	-0.0845714	0.0262238	hypo-methylated	PRKG1
Chr12	76559476	0.372143	0.193	0.179143	0.000582751	hyper-methylated	OSBPL8
Chr18	47853257	0.251	0.091	0.16	0.0285714	hyper-methylated	SMAD2
Chr16	84828958	0	0.0748333	-0.0748333	0.0445506	hypo-methylated	CRISPLD2
Chr12	52807005	0.0807143	0.00216667	0.0785476	0.0071983	hyper-methylated	KRT4
Chr12	52806675	0.589714	0.02	0.569714	0.002331	hyper-methylated	KRT4
Chr12	52806629	0.608429	0.0206667	0.587762	0.004662	hyper-methylated	KRT4
Chr21	34863614	0.169429	0.0265	0.142929	0.0282839	hyper-methylated	RUNX1
Chr17	81103071	0.2596	0.0211667	0.238433	0.011644	hyper-methylated	BAIAP2
Chr11	768833	0.218571	0.119714	0.0988571	0.0174825	hyper-methylated	PDDC1
Chr12	123389478	0.0415714	0.094	-0.0524286	0.00722622	hypo-methylated	KMT5A
Chr14	103694383	0.165571	0.0494286	0.116143	0.0400288	hyper-methylated	KLC1
Chr14	92163975	0.120429	0	0.120429	0.0181868	hyper-methylated	CPSF2
Chr17	75318971	0.250143	0.11	0.140143	0.00407925	hyper-methylated	GRB2
Chr19	48697100	0.0168333	0.1904	-0.173567	0.0464841	hypo-methylated	FUT2
Chr2	222701586	0.043	0.449	-0.406	0.015873	hypo-methylated	MOGAT1
Chr7	2913112	0.0914286	0.00642857	0.085	0.00781742	hyper-methylated	CARD11
Chr1	35538485	0.3136	0.550833	-0.237233	0.030303	hypo-methylated	KIAA0319L
Chr20	58693337	0.0971429	0	0.0971429	0.0113573	hyper-methylated	STX16-NPEPL1
Chr3	134250581	0.270429	0.203	0.0674286	0.0174825	hyper-methylated	RYK
Chr17	78674804	0.0832857	0.0187143	0.0645714	0.0406919	hyper-methylated	CYTH1
Chr2	222701511	0.14425	0.5984	-0.45415	0.015873	hypo-methylated	MOGAT1
Chr20	35703737	0	0.0515	-0.0515	0.0184955	hypo-methylated	RBM39
Chr12	52813624	0.186429	0.00216667	0.184262	0.00484986	hyper-methylated	KRT4
Chr1	1830407	0.0852	0	0.0852	0.0441713	hyper-methylated	GNB1
Chr9	75096011	0.202	0.02	0.182	0.0177501	hyper-methylated	OSTF1
Chr9	34199190	0.177857	0.0204286	0.157429	0.0235711	hyper-methylated	UBAP1
Chr6	148391232	0.0475	0.4714	-0.4239	0.0179428	hypo-methylated	SASH1
Chr11	131460673	0	0.115	-0.115	0.048406	hypo-methylated	NTM
Chr2	96633455	0.190333	0	0.190333	0.0445506	hyper-methylated	KANSL3
Chr2	201166217	0.180857	0.0104286	0.170429	0.00192951	hyper-methylated	CFLAR
Chr16	67847309	0.299286	0.180714	0.118571	0.0378788	hyper-methylated	NUTF2
Chr1	156081772	0.406286	0.280571	0.125714	0.0471573	hyper-methylated	MEX3A
Chr4	39535335	0.224667	0.5268	-0.302133	0.017316	hypo-methylated	UGDH-AS1
Chr1	153003643	0.622143	0.0225	0.599643	0.0011655	hyper-methylated	SPRR3
Chr8	22572711	0.107429	0.243857	-0.136429	0.0174825	hypo-methylated	SORBS3
Chr1	56565491	0.0191667	0.153571	-0.134405	0.0354051	hypo-methylated	PLPP3
Chr8	22551900	0	0.117	-0.117	0.0307278	hypo-methylated	SORBS3
Chr5	179633817	0.4595	0.125	0.3345	0.042197	hyper-methylated	HNRNPH1
Chr12	50709522	0.084	0.00871429	0.0752857	0.0475865	hyper-methylated	DIP2B
Chr16	28915614	0.0592857	0.005	0.0542857	0.0203619	hyper-methylated	RABEP2
Chr8	112494466	0.133667	0.016	0.117667	0.011644	hyper-methylated	CSMD3
Chr22	19761037	0.337143	0.133	0.204143	0.013986	hyper-methylated	TBX1
Chr14	105362389	0.0858571	0	0.0858571	0.0113573	hyper-methylated	PACS2
Chr3	196256675	0.0885714	0.0195	0.0690714	0.0202839	hyper-methylated	RP11-447L10.1
Chr2	238848164	0.214	0.340571	-0.126571	0.0378788	hypo-methylated	TWIST2
Chr19	1461604	0.0863333	0.221571	-0.135238	0.0266003	hypo-methylated	C19orf25
Chr17	41619516	0.0431429	0.536167	-0.493024	0.00336134	hypo-methylated	KRT17
Chr12	3628145	0.4252	0.912667	-0.487467	0.0357143	hypo-methylated	CRACR2A
Chr12	56640458	0.151	0	0.151	0.0253699	hyper-methylated	ATP5B
Chr9	96915437	0.05	0.397833	-0.347833	0.0470163	hypo-methylated	MFSD14C
Chr3	66000106	0.092	0.190286	-0.0982857	0.0378788	hypo-methylated	MAGI1
Chr12	52811891	0.195571	0.0015	0.194071	0.0197544	hyper-methylated	KRT4
Chr9	73170218	0.197714	0.0157143	0.182	0.0213077	hyper-methylated	ANXA1
Chr6	6701155	0	0.211	-0.211	0.0307278	hypo-methylated	RP1-80N2.2
Chr11	34272653	0.15225	0	0.15225	0.0210706	hyper-methylated	ABTB2
Chr1	153003258	0.0802857	0.0025	0.0777857	0.00323167	hyper-methylated	SPRR3
Chr16	22506203	0.0825714	0.170143	-0.0875714	0.0378788	hypo-methylated	NPIPB5
Chr2	69463764	0.0821429	0.00314286	0.079	0.00952795	hyper-methylated	AAK1
Chr1	153003259	0.0774286	0.00166667	0.0757619	0.00323167	hyper-methylated	SPRR3
Chr1	31668803	0.109286	0.162571	-0.0532857	0.0296623	hypo-methylated	COL16A1
Chr10	101810789	0.0765714	0	0.0765714	0.0113573	hyper-methylated	MGEA5
Chr12	124336987	0.0252857	0.0945714	-0.0692857	0.0207393	hypo-methylated	NCOR2
Chr20	47744276	0.1072	0	0.1072	0.0330364	hyper-methylated	SULF2
Chr17	36989364	0.137571	0.0445714	0.093	0.0406919	hyper-methylated	AATF
Chr21	43774230	0.111714	0.00914286	0.102571	0.000582751	hyper-methylated	CSTB
Chr6	52995841	0.044	0.101	-0.057	0.0474012	hypo-methylated	RN7SK
Chr1	161050718	0.243333	0	0.243333	0.0445506	hyper-methylated	ARHGAP30
Chr17	47607116	0	0.065	-0.065	0.0184955	hypo-methylated	NPEPPS
Chr6	52995854	0.043	0.104286	-0.0612857	0.0378788	hypo-methylated	RN7SK
Chr12	47865858	0.1652	0	0.1652	0.0324733	hyper-methylated	VDR
Chr17	7233489	0.54	0.324167	0.215833	0.042197	hyper-methylated	DVL2
Chr6	42438368	0	0.247143	-0.247143	0.00420046	hypo-methylated	TRERF1
Chr8	143539128	0.0865714	0.00371429	0.0828571	0.0235711	hyper-methylated	ZC3H3
Chr7	76348538	0.112286	0	0.112286	0.0297707	hyper-methylated	YWHAG
Chr12	94257997	0.0748571	0.012	0.0628571	0.0241988	hyper-methylated	PLXNC1
Chr14	90265588	0.0785714	0.0108571	0.0677143	0.0203619	hyper-methylated	PSMC1
Chr1	26887696	0.296	0.049	0.247	0.0290238	hyper-methylated	GPN2
Chr19	1256223	0.0171429	0.103571	-0.0864286	0.0282081	hypo-methylated	MIDN
Chr1	88874456	0.0774286	0	0.0774286	0.0181868	hyper-methylated	GTF2B
Chr19	9291803	0.0101429	0.2118	-0.201657	0.00412948	hypo-methylated	CTC-325H20.4
Chr6	89872270	0.237714	0	0.237714	0.0449281	hyper-methylated	CASP8AP2
Chr12	122878777	0.324333	0.151	0.173333	0.0380533	hyper-methylated	VPS37B
Chr7	5307757	0.157857	0.246714	-0.0888571	0.0179598	hypo-methylated	TNRC18
Chr7	105012052	0.14	0.00871429	0.131286	0.00222201	hyper-methylated	LINC01004
Chr19	11450222	0.0857143	0.0207143	0.065	0.0365393	hyper-methylated	PRKCSH
Chr9	75096015	0.2134	0.02	0.1934	0.00970079	hyper-methylated	OSTF1
Chr11	66283892	0.0981429	0.00414286	0.094	0.00141376	hyper-methylated	CNIH2
Chr16	31371140	0.0592857	0.004	0.0552857	0.014047	hyper-methylated	ITGAX
Chr12	52809392	0.124	0.00116667	0.122833	0.0106345	hyper-methylated	KRT4
Chr3	48043973	0.15	0	0.15	0.0150785	hyper-methylated	MAP4
Chr1	153361017	0.2234	0.0495714	0.173829	0.010101	hyper-methylated	S100A9
Chr17	75047342	0.195167	0.356143	-0.160976	0.0177784	hypo-methylated	KCTD2
Chr2	237879895	0.0956	0	0.0956	0.0150243	hyper-methylated	RAMP1
Chr15	40693024	0	0.157833	-0.157833	0.0284407	hypo-methylated	RAD51-AS1
Chr2	189011709	0.004	0.066	-0.062	0.0466702	hypo-methylated	COL3A1
Chr6	52995828	0.0452857	0.102286	-0.057	0.0406919	hypo-methylated	RN7SK
Chr15	101780398	0.553333	0.885	-0.331667	0.0303479	hypo-methylated	GOLGA8VP
Chr3	134250622	0.079	0.013	0.066	0.0147495	hyper-methylated	RYK
Chr7	4776622	0.126571	0.0127143	0.113857	0.00222201	hyper-methylated	AP5Z1
Chr2	28393167	0.094	0.0185714	0.0754286	0.021165	hyper-methylated	FOSL2
Chr15	44512942	0.068	0	0.068	0.0297707	hyper-methylated	CTDSPL2
Chr16	69714772	0.126	0	0.126	0.0107996	hyper-methylated	NQO1
Chr12	45926600	0	0.057	-0.057	0.0307212	hypo-methylated	SCAF11
Chr11	68348135	0.131143	0.0264286	0.104714	0.0262238	hyper-methylated	LRP5
Chr19	10276518	0.0672857	0.2066	-0.139314	0.010101	hypo-methylated	ICAM1
Chr19	11935148	0.0948333	0.038	0.0568333	0.0266003	hyper-methylated	ZNF700
Chr16	1754057	0.0561667	0	0.0561667	0.0284407	hyper-methylated	MAPK8IP3
Chr1	23382159	0	0.133	-0.133	0.0210706	hypo-methylated	TCEA3
Chr2	169505268	0.144143	0	0.144143	0.0447948	hyper-methylated	RP11-724O16.1
Chr7	98253928	0.146	0.0138333	0.132167	0.0101216	hyper-methylated	BRI3
Chr1	1067300	0.01425	0.152333	-0.138083	0.0130618	hypo-methylated	RP11-465B22.3
Chr19	12798084	0.0788571	0	0.0788571	0.0307212	hyper-methylated	PRDX2
Chr2	9597543	0.3778	0.0416667	0.336133	0.0357701	hyper-methylated	YWHAQ
Chr5	148111878	0.0658571	0.00185714	0.064	0.0021085	hyper-methylated	SPINK5
Chr12	52811939	0.335857	0.00183333	0.334024	0.00683557	hyper-methylated	KRT4
Chr9	129488699	0.0221667	0.105571	-0.0834048	0.0331061	hypo-methylated	LINC00963
Chr1	19440947	0.0654286	0	0.0654286	0.0447948	hyper-methylated	CAPZB
Chr12	52806972	0.26	0.00183333	0.258167	0.00753137	hyper-methylated	KRT4
Chr17	61147333	0.449	0.037	0.412	0.0357701	hyper-methylated	BCAS3
Chr16	68672079	0.0758571	0.193	-0.117143	0.0333333	hypo-methylated	CDH3
Chr9	116502967	0.123714	0.0575	0.0662143	0.0452038	hyper-methylated	ASTN2
Chr11	33774126	0.12225	0.025	0.09725	0.04522	hyper-methylated	FBXO3
Chr19	58575519	0.139143	0.212	-0.0728571	0.015082	hypo-methylated	CENPBD1P1
Chr17	38674854	0.452714	0.6285	-0.175786	0.046719	hypo-methylated	C17orf96
Chr17	41502377	0.136	0.00133333	0.134667	0.00449889	hyper-methylated	KRT13
Chr2	68687687	0.068	0.0158333	0.0521667	0.0354051	hyper-methylated	ARHGAP25
Chr2	160448375	0.3342	0	0.3342	0.0150785	hyper-methylated	RBMS1
Chr22	19037818	0.0982857	0.0272857	0.071	0.00699301	hyper-methylated	DGCR2
Chr17	82480831	0.121	0.0244286	0.0965714	0.0167137	hyper-methylated	NARF
Chr16	89987593	0.023	0.154429	-0.131429	0.0140941	hypo-methylated	AFG3L1P
Chr7	133735113	0.141	0	0.141	0.0445506	hyper-methylated	EXOC4
Chr9	127568758	0.320667	0.423	-0.102333	0.0449512	hypo-methylated	FAM129B
Chr22	19037819	0.100571	0.024	0.0765714	0.00326029	hyper-methylated	DGCR2
Chr3	183647756	0.082	0	0.082	0.0445506	hyper-methylated	KLHL24
ChrX	54495719	0.65	0.367571	0.282429	0.0293873	hyper-methylated	FGD1
Chr1	63267137	0.577714	0.1755	0.402214	0.002331	hyper-methylated	LINC00466
Chr12	108813096	0.28175	0.04	0.24175	0.0296566	hyper-methylated	SSH1
Chr19	38663169	0.21925	0.021	0.19825	0.0150785	hyper-methylated	ACTN4
Chr1	1540359	0.0408571	0.148429	-0.107571	0.0116592	hypo-methylated	TMEM240
Chr1	62161596	0.0251429	0.286833	-0.26169	0.0354051	hypo-methylated	PATJ
Chr7	99567425	0.0711429	0.157143	-0.086	0.0251866	hypo-methylated	ZNF655
Chr14	55135840	0	0.133	-0.133	0.0168867	hypo-methylated	LGALS3
Chr1	153003324	0.126143	0.00166667	0.124476	0.00294088	hyper-methylated	SPRR3
Chr17	41771088	0.0885714	0.0225714	0.066	0.0207393	hyper-methylated	JUP
Chr22	46678022	0.212	0.0618571	0.150143	0.000582751	hyper-methylated	GRAMD4
Chr3	184330347	0.145429	0	0.145429	0.0456248	hyper-methylated	EIF4G1
Chr12	40448635	0.480333	0.742	-0.261667	0.0380952	hypo-methylated	MUC19
Chr1	11999832	0.0112	0.122	-0.1108	0.0276595	hypo-methylated	MFN2
Chr22	19761103	0.0808571	0.0267143	0.0541429	0.020037	hyper-methylated	TBX1
Chr9	75095979	0.1032	0	0.1032	0.0441713	hyper-methylated	OSTF1
Chr5	179622653	0.110571	0.0461429	0.0644286	0.0406919	hyper-methylated	HNRNPH1
Chr11	16740441	0.355286	0.1175	0.237786	0.0259771	hyper-methylated	C11orf58
Chr6	149659422	0.071	0	0.071	0.0307212	hyper-methylated	LATS1
Chr17	29579477	0.241	0.00542857	0.235571	0.00635356	hyper-methylated	GIT1
Chr1	35538517	0.141	0.33775	-0.19675	0.031746	hypo-methylated	KIAA0319L
Chr18	26549220	0.0702857	0.0127143	0.0575714	0.0475865	hyper-methylated	KCTD1
Chr6	43616179	0.126286	0.0568571	0.0694286	0.00400067	hyper-methylated	GTPBP2
ChrX	136841192	0.0107143	0.0937143	-0.083	0.033792	hypo-methylated	RP11-1114A5.4
Chr17	76495339	0.320667	0.0432857	0.277381	0.00728083	hyper-methylated	RHBDF2
Chr17	64573177	0.282714	0.467	-0.184286	0.034965	hypo-methylated	SMURF2
Chr1	153093190	0.214667	0.035	0.179667	0.02948	hyper-methylated	SPRR2E
Chr4	2616678	0.056	0	0.056	0.0447948	hyper-methylated	FAM193A
Chr17	41619535	0.0332857	0.506	-0.472714	0.0011655	hypo-methylated	KRT17
Chr1	152409555	0.0788571	0.001	0.0778571	0.0293445	hyper-methylated	CRNN
Chr17	35816392	0.13	0	0.13	0.0184955	hyper-methylated	TAF15
Chr17	41501104	0.480571	0.00816667	0.472405	0.00521573	hyper-methylated	KRT13
Chr12	52811900	0.219571	0.0015	0.218071	0.00563947	hyper-methylated	KRT4
Chr16	50250362	0.0202857	0.0711667	-0.050881	0.0372599	hypo-methylated	ADCY7
Chr15	41394286	0	0.125714	-0.125714	0.0113573	hypo-methylated	NDUFAF1
Chr20	2102952	0.0678	0	0.0678	0.0330364	hyper-methylated	STK35
Chr10	38450848	0	0.0998571	-0.0998571	0.00372197	hypo-methylated	RP11-291L22.9
Chr16	75566384	0.0254	0.156143	-0.130743	0.0387867	hypo-methylated	GABARAPL2
Chr9	120760514	0.0812857	0	0.0812857	0.00372197	hyper-methylated	FBXW2
Chr17	41619512	0.0455714	0.531667	-0.486095	0.00336134	hypo-methylated	KRT17
Chr7	5982348	0.0925714	0.00642857	0.0861429	0.033792	hyper-methylated	PMS2
Chr12	52806613	0.593	0.02	0.573	0.004662	hyper-methylated	KRT4
Chr2	202422427	0.1044	0	0.1044	0.048406	hyper-methylated	BMPR2
ChrX	30889191	0.0117143	0.118714	-0.107	0.00522462	hypo-methylated	TAB3
Chr17	67682093	0.0945714	0	0.0945714	0.00372197	hyper-methylated	PITPNC1
Chr14	32137706	0.314286	0.035	0.279286	0.0293693	hyper-methylated	ARHGAP5
Chr1	62161593	0.0665714	0.2955	-0.228929	0.042555	hypo-methylated	PATJ
Chr16	57782713	0.0395	0.218	-0.1785	0.00740783	hypo-methylated	KIFC3
Chr6	43138259	0.104833	0	0.104833	0.0256011	hyper-methylated	PTK7
Chr17	41501068	0.747	0.0933333	0.653667	0.00813307	hyper-methylated	KRT13
Chr17	41501351	0.369857	0.003	0.366857	0.00396433	hyper-methylated	KRT13
Chr6	34758904	0.0515	0.38	-0.3285	0.0139219	hypo-methylated	SNRPC
Chr3	119967736	0.0691429	0.01	0.0591429	0.0449737	hyper-methylated	GSK3B
Chr12	52806651	0.558	0.0176667	0.540333	0.00649326	hyper-methylated	KRT4
Chr16	89300488	0.0892857	0.023	0.0662857	0.00214071	hyper-methylated	ANKRD11
Chr12	52811947	0.293714	0.00133333	0.292381	0.0151728	hyper-methylated	KRT4
Chr5	61392705	0.16	0	0.16	0.0441713	hyper-methylated	ZSWIM6
Chr6	35684309	0.1655	0.066	0.0995	0.025974	hyper-methylated	FKBP5
Chr3	122325323	0.0605714	0.00416667	0.0564048	0.0219045	hyper-methylated	CSTA
Chr7	133694151	0.036	0.181571	-0.145571	0.0168366	hypo-methylated	EXOC4
Chr7	4695677	0.0707143	0	0.0707143	0.0181868	hyper-methylated	FOXK1
Chr6	26126025	0.0848333	0	0.0848333	0.00962172	hyper-methylated	HIST1H2AC
Chr22	38235214	0.205857	0.0708571	0.135	0.0387108	hyper-methylated	TMEM184B
Chr16	73058806	0.152143	0.351429	-0.199286	0.0296623	hypo-methylated	ZFHX3
Chr7	27097031	0.277143	0.0864286	0.190714	0.00407925	hyper-methylated	HOTAIRM1
Chr3	49811569	0.177167	0.0204286	0.156738	0.00649326	hyper-methylated	UBA7
Chr1	150562856	0.097	0.357571	-0.260571	0.0333333	hypo-methylated	ADAMTSL4-AS1
Chr17	953177	0.264667	0.035	0.229667	0.0372492	hyper-methylated	NXN
Chr3	105684602	0.0328571	0.1365	-0.103643	0.0257705	hypo-methylated	CBLB
Chr7	101816592	0.182143	0.0666	0.115543	0.0472798	hyper-methylated	CUX1
Chr9	116502996	0.163	0.0552857	0.107714	0.0125209	hyper-methylated	ASTN2
Chr1	225078759	0.334429	0.210857	0.123571	0.0262238	hyper-methylated	DNAH14
Chr7	116716347	0.439	0	0.439	0.0146219	hyper-methylated	MET
Chr19	12127786	0.175333	0.300833	-0.1255	0.0021645	hypo-methylated	ZNF20
Chr2	131076385	0.265286	0.0228571	0.242429	0.00404088	hyper-methylated	FAM168B
Chr17	40179187	0.346833	0.147833	0.199	0.025974	hyper-methylated	RAPGEFL1
Chr9	33046788	0.128286	0.0692857	0.059	0.0213077	hyper-methylated	SMU1
Chr19	16559134	0.06	0	0.06	0.0447948	hyper-methylated	SLC35E1
Chr11	125488449	0.0614286	0	0.0614286	0.0307212	hyper-methylated	FEZ1
Chr7	48088802	0.353167	0.059	0.294167	0.0249921	hyper-methylated	UPP1
Chr8	66673371	0.0428571	0.093	-0.0501429	0.0471573	hypo-methylated	C8orf44-SGK3
Chr9	129488701	0.0225	0.0922857	-0.0697857	0.0243404	hypo-methylated	LINC00963
Chr5	6607315	0	0.146429	-0.146429	0.00657202	hypo-methylated	NSUN2
Chr1	28149584	0.077	0.00528571	0.0717143	0.0235711	hyper-methylated	PTAFR
Chr18	722990	0.233	0.05	0.183	0.0360309	hyper-methylated	YES1
Chr17	32218241	0.0874286	0	0.0874286	0.0307212	hyper-methylated	RHOT1
Chr2	202524244	0.0784286	0	0.0784286	0.0447948	hyper-methylated	BMPR2
Chr12	94257982	0.0662857	0.013	0.0532857	0.0354051	hyper-methylated	PLXNC1
Chr1	153093177	0.255333	0.03225	0.223083	0.042197	hyper-methylated	SPRR2E
Chr10	119594737	0.0185714	0.166571	-0.148	0.0185256	hypo-methylated	TIAL1
Chr2	241251952	0.0822857	0	0.0822857	0.0447948	hyper-methylated	HDLBP
Chr17	41501299	0.183857	0.00133333	0.182524	0.00449889	hyper-methylated	KRT13
Chr7	133735116	0.121167	0	0.121167	0.0445506	hyper-methylated	EXOC4
Chr12	52806944	0.191286	0.001	0.190286	0.0101216	hyper-methylated	KRT4
Chr1	153003032	0.196	0.00266667	0.193333	0.0048466	hyper-methylated	SPRR3
Chr7	105012048	0.131286	0.00814286	0.123143	0.00635356	hyper-methylated	LINC01004
Chr20	62065488	0.141143	0.0134286	0.127714	0.00950435	hyper-methylated	TAF4
Chr3	122325312	0.0625714	0.00516667	0.0574048	0.0227418	hyper-methylated	CSTA
Chr16	3663423	0.0648571	0	0.0648571	0.0113573	hyper-methylated	DNASE1
Chr16	20885119	0.087	0	0.087	0.0445506	hyper-methylated	ERI2
Chr19	10275832	0.218	0	0.218	0.0324733	hyper-methylated	ICAM1
Chr1	153003822	0.5762	0.0336667	0.542533	0.00865801	hyper-methylated	SPRR3
Chr1	145915182	0.0323333	0.209833	-0.1775	0.0379415	hypo-methylated	PEX11B
Chr17	78116068	0.0907143	0.0254286	0.0652857	0.0147495	hyper-methylated	TMC6
ChrX	154097648	0.0545714	0.154286	-0.0997143	0.0245471	hypo-methylated	MECP2
Chr9	136406229	0.539333	0.95575	-0.416417	0.0139219	hypo-methylated	SDCCAG3
Chr19	1118628	0.1012	0	0.1012	0.0441713	hyper-methylated	SBNO2
Chr5	65668200	0.022	0.304333	-0.282333	0.0417476	hypo-methylated	SGTB
Chr17	41501283	0.125857	0.00116667	0.12469	0.0105162	hyper-methylated	KRT13
Chr4	151101097	0.0953333	0.00657143	0.0887619	0.0421888	hyper-methylated	RPS3A
Chr7	23528484	0.00614286	0.0627143	-0.0565714	0.0290238	hypo-methylated	TRA2A
Chr2	206121721	0.0324286	0.113571	-0.0811429	0.0392661	hypo-methylated	NDUFS1
Chr4	2020849	0.014	0.0755714	-0.0615714	0.0011655	hypo-methylated	NELFA
Chr2	201166099	0.0935714	0	0.0935714	0.0307212	hyper-methylated	CFLAR
Chr17	41619525	0.0167143	0.4165	-0.399786	0.0011655	hypo-methylated	KRT17
Chr1	26887674	0.359429	0.0681429	0.291286	0.0425738	hyper-methylated	GPN2
Chr2	131076381	0.210429	0.0471429	0.163286	0.0208808	hyper-methylated	FAM168B
Chr1	63267139	0.678429	0.926667	-0.248238	0.00336134	hypo-methylated	LINC00466
Chr14	68790039	0.0992857	0.045	0.0542857	0.0348056	hyper-methylated	ZFP36L1
Chr17	963992	0.284	0.025	0.259	0.0311412	hyper-methylated	NXN
Chr14	76178801	0.245	0	0.245	0.00372197	hyper-methylated	GPATCH2L
Chr18	722993	0.223667	0.0463333	0.177333	0.0402534	hyper-methylated	YES1
Chr1	214521651	0.227143	0.0285	0.198643	0.0282839	hyper-methylated	PTPN14
Chr9	34184515	0.141143	0.0398571	0.101286	0.0400288	hyper-methylated	UBAP1
Chr15	59661265	0	0.079	-0.079	0.0181868	hypo-methylated	BNIP2
Chr5	148100506	0.0538571	0.001	0.0528571	0.00774411	hyper-methylated	SPINK5
Chr4	39535333	0.343333	0.6458	-0.302467	0.030303	hypo-methylated	UGDH-AS1
Chr11	47787852	0.0851429	0.0198571	0.0652857	0.018661	hyper-methylated	NUP160
Chr9	34202381	0.145	0.026	0.119	0.0290238	hyper-methylated	UBAP1
Chr11	66657418	0.157286	0.0138333	0.143452	0.0360309	hyper-methylated	RBM4
Chr19	38634363	0.341167	0	0.341167	0.0307278	hyper-methylated	EIF3K
Chr4	54041044	0.199667	0.5422	-0.342533	0.0221735	hypo-methylated	RP11-231C18.3
Chr17	82637528	0.1112	0	0.1112	0.00908839	hyper-methylated	WDR45B
Chr17	7910885	0.170714	0.0731429	0.0975714	0.00326029	hyper-methylated	CHD3
Chr1	38991487	0.085	0.0295714	0.0554286	0.0296623	hyper-methylated	AKIRIN1
Chr1	152410060	0.08	0.0015	0.0785	0.0331061	hyper-methylated	CRNN
Chr7	64345062	0.1125	0	0.1125	0.0307278	hyper-methylated	ZNF736
Chr16	11911665	0.0443333	0.301	-0.256667	0.0218895	hypo-methylated	GSPT1
Chr2	202422429	0.1038	0	0.1038	0.048406	hyper-methylated	BMPR2
Chr19	2073068	0.262714	0.110286	0.152429	0.0262238	hyper-methylated	MOB3A
Chr1	153003125	0.171143	0.00183333	0.16931	0.00318912	hyper-methylated	SPRR3
Chr22	20082487	0.2042	0	0.2042	0.0253699	hyper-methylated	DGCR8
Chr11	62516037	0.238429	0.0464286	0.192	0.0208808	hyper-methylated	AHNAK
Chr17	50185075	0.00157143	0.100429	-0.0988571	0.0201767	hypo-methylated	COL1A1
Chr12	52813612	0.169714	0.00183333	0.167881	0.00318912	hyper-methylated	KRT4
Chr17	18244528	0.0927143	0.00371429	0.089	0.00222201	hyper-methylated	LLGL1
Chr1	1068676	0.0293333	0.202833	-0.1735	0.0160593	hypo-methylated	RP11-465B22.3
Chr19	32712117	0.172	0.0735714	0.0984286	0.0110723	hyper-methylated	NUDT19
Chr11	73724622	0.0428571	0.174333	-0.131476	0.0198543	hypo-methylated	RAB6A
Chr12	52811948	0.303857	0.0015	0.302357	0.0197544	hyper-methylated	KRT4
Chr20	35033119	0.482429	0.279	0.203429	0.0479798	hyper-methylated	TRPC4AP
Chr3	184330352	0.135429	0	0.135429	0.0456248	hyper-methylated	EIF4G1
Chr1	207057370	0.086	0.286857	-0.200857	0.0182559	hypo-methylated	PFKFB2
Chr1	224148554	0.0574286	0	0.0574286	0.00372197	hyper-methylated	FBXO28
Chr7	55765640	0.119333	0.584667	-0.465333	0.0275319	hypo-methylated	PSPHP1
Chr7	116716388	0.375714	0.107	0.268714	0.00815851	hyper-methylated	MET
Chr9	128471199	0.4708	0.147	0.3238	0.0357143	hyper-methylated	ODF2
Chr2	201166249	0.362429	0.0172857	0.345143	0.00192951	hyper-methylated	CFLAR
Chr1	231365568	0.097	0.00157143	0.0954286	0.0233838	hyper-methylated	EGLN1
Chr2	151250526	0.02775	0.274429	-0.246679	0.0333599	hypo-methylated	RBM43
ChrX	151974511	0.689667	0.379	0.310667	0.0411255	hyper-methylated	GABRE
Chr3	188880280	0.3504	0.08325	0.26715	0.0342039	hyper-methylated	LPP
Chr19	1172518	0.110286	0	0.110286	0.0307212	hyper-methylated	SBNO2
Chr12	96281635	0.0318571	0.195	-0.163143	0.0433077	hypo-methylated	CDK17
ChrX	24074978	0.0774286	0.298667	-0.221238	0.0356864	hypo-methylated	EIF2S3
Chr11	1952984	0.312286	0.207429	0.104857	0.0406919	hyper-methylated	MRPL23
Chr2	159732644	0.231833	0.0286	0.203233	0.044368	hyper-methylated	2020-03-07
Chr12	52806943	0.193571	0.0015	0.192071	0.0153212	hyper-methylated	KRT4
Chr10	2178875	0.2076	0.649667	-0.442067	0.0357701	hypo-methylated	RP11-69C17.4
Chr17	41771075	0.0778571	0.0258571	0.052	0.010518	hyper-methylated	JUP
Chr22	23303330	0.0751429	0	0.0751429	0.0307212	hyper-methylated	BCR
Chr10	101810795	0.0675714	0	0.0675714	0.0307212	hyper-methylated	MGEA5
Chr17	1551562	0.109	0.003	0.106	0.00141376	hyper-methylated	PITPNA
Chr3	134250663	0.0725714	0.127429	-0.0548571	0.0179598	hypo-methylated	RYK
Chr21	44864662	0.0408571	0.210167	-0.16931	0.016839	hypo-methylated	PTTG1IP
Chr11	44590494	0.194143	0.0463333	0.14781	0.0204616	hyper-methylated	CD82
Chr17	41501730	0.166	0.00116667	0.164833	0.00324726	hyper-methylated	KRT13
Chr17	75047343	0.191	0.355714	-0.164714	0.0318884	hypo-methylated	KCTD2
Chr17	4683656	0.0917143	0	0.0917143	0.0297707	hyper-methylated	PELP1
Chr10	124929914	0.0797143	0.0142857	0.0654286	0.0475865	hyper-methylated	RP11-298J20.4
Chr22	46597620	0.0804286	0.0241429	0.0562857	0.0365393	hyper-methylated	GRAMD4
Chr17	81562003	0.177714	0.022	0.155714	0.00606451	hyper-methylated	NPLOC4
Chr14	104785060	0.5588	0.1624	0.3964	0.0458662	hyper-methylated	AKT1
Chr2	95053853	0.0901429	0.00114286	0.089	0.0234421	hyper-methylated	MAL
Chr20	63627015	0.104857	0.0187143	0.0861429	0.00844089	hyper-methylated	GMEB2
Chr12	54234112	0.176	0.016	0.16	0.0441713	hyper-methylated	CBX5
Chr6	32165170	0.0336	0.234143	-0.200543	0.0387867	hypo-methylated	EGFL8
Chr1	39557771	0.09	0.298333	-0.208333	0.00865801	hypo-methylated	PPIEL
Chr9	129637215	0.475143	0.263857	0.211286	0.0174825	hyper-methylated	ASB6
Chr7	99455450	0.171571	0.0421429	0.129429	0.0245471	hyper-methylated	PTCD1
Chr19	55637436	0	0.124571	-0.124571	0.0447948	hypo-methylated	ZNF581
Chr20	45334681	0.0991667	0.00771429	0.0914524	0.0417476	hyper-methylated	SDC4
Chr17	38674342	0.116857	0.0356667	0.0811905	0.0422629	hyper-methylated	C17orf96
Chr18	13122464	0.0514286	0	0.0514286	0.0447948	hyper-methylated	CEP192
Chr1	21698752	0.3588	0.641	-0.2822	0.046533	hypo-methylated	USP48
Chr8	102394119	0.0907143	0	0.0907143	0.0447948	hyper-methylated	UBR5
Chr18	722989	0.232333	0.0487143	0.183619	0.0360309	hyper-methylated	YES1
Chr19	35770763	0.0654286	0.0117143	0.0537143	0.0290238	hyper-methylated	PROSER3
Chr5	134900427	0	0.127143	-0.127143	0.0113573	hypo-methylated	TXNDC15
Chr20	62180011	0.331333	0.0294286	0.301905	0.00854807	hyper-methylated	SS18L1
Chr20	2873665	0.0248571	0.075	-0.0501429	0.0402496	hypo-methylated	PTPRA
Chr19	4107125	0.084	0	0.084	0.0447948	hyper-methylated	MAP2K2
Chr12	52813621	0.186429	0.0015	0.184929	0.00371597	hyper-methylated	KRT4
Chr12	52806934	0.195286	0.0025	0.192786	0.0058468	hyper-methylated	KRT4
Chr9	91361736	0.294	0.382286	-0.0882857	0.00699301	hypo-methylated	AUH
Chr1	86869824	0.116571	0	0.116571	0.0297707	hyper-methylated	2020-09-15
Chr9	2928186	0.91575	1	-0.08425	0.0416201	hypo-methylated	CARM1P1
Chr1	2258806	0.0892857	0	0.0892857	0.0447948	hyper-methylated	SKI
Chr17	67682100	0.0811429	0.00571429	0.0754286	0.033792	hyper-methylated	PITPNC1
Chr1	114583743	0.0215714	0.0892857	-0.0677143	0.0263134	hypo-methylated	DENND2C
Chr17	41501317	0.245	0.00133333	0.243667	0.00449889	hyper-methylated	KRT13
Chr16	1670013	0.0708333	0	0.0708333	0.00962172	hyper-methylated	CRAMP1
Chr1	150301372	0.303286	0.0521667	0.251119	0.00787228	hyper-methylated	MRPS21
Chr15	89898836	0.382857	0.128857	0.254	0.0378788	hyper-methylated	ARPIN
Chr3	122337554	0.0615714	0.00366667	0.0579048	0.00795873	hyper-methylated	CSTA
Chr5	65425865	0.088	0	0.088	0.0456248	hyper-methylated	ADAMTS6
Chr19	8482214	0.0278333	0.119571	-0.0917381	0.0354051	hypo-methylated	HNRNPM
Chr1	156131244	0.12	0.00614286	0.113857	0.0138795	hyper-methylated	LMNA
Chr16	88941188	0.3715	0.181143	0.190357	0.0424242	hyper-methylated	CBFA2T3
Chr7	23520836	0.0802857	0	0.0802857	0.0113573	hyper-methylated	TRA2A
Chr22	37867845	0.144857	0	0.144857	0.0297707	hyper-methylated	EIF3L
Chr1	145915181	0.032	0.2375	-0.2055	0.0249921	hypo-methylated	PEX11B
Chr2	71116817	0.130286	0.00771429	0.122571	0.033792	hyper-methylated	MCEE
Chr19	38663160	0.144	0	0.144	0.040424	hyper-methylated	ACTN4
Chr5	169097406	0.825571	0.963714	-0.138143	0.00722622	hypo-methylated	SLIT3
Chr22	20818064	0.0767143	0	0.0767143	0.0181868	hyper-methylated	PI4KA
Chr11	131460672	0	0.1066	-0.1066	0.048406	hypo-methylated	NTM
Chr12	56488028	0	0.0686667	-0.0686667	0.0307278	hypo-methylated	GLS2
Chr17	67682088	0.0771429	0	0.0771429	0.0113573	hyper-methylated	PITPNC1
Chr12	52811866	0.133857	0.00133333	0.132524	0.0151728	hyper-methylated	KRT4
Chr14	21501862	0.028	0.100857	-0.0728571	0.0140941	hypo-methylated	METTL3
Chr19	45288413	0.0798	0	0.0798	0.048406	hyper-methylated	MARK4
ChrX	24074979	0.078	0.3265	-0.2485	0.0295561	hypo-methylated	EIF2S3
Chr4	186509395	0.149833	0.025	0.124833	0.0477332	hyper-methylated	RP11-215A19.2
Chr1	63267133	0.282571	0.0443333	0.238238	0.002331	hyper-methylated	LINC00466
Chr16	6549288	0.22925	0.505	-0.27575	0.0285714	hypo-methylated	RBFOX1
ChrX	41198952	0.249571	0.1032	0.146371	0.0479798	hyper-methylated	USP9X
Chr1	153614488	0.0588571	0.0035	0.0553571	0.0449078	hyper-methylated	S100A14
Chr17	82624768	0.1612	0.0132857	0.147914	0.0302416	hyper-methylated	WDR45B
Chr11	65407333	0.147571	0.0128333	0.134738	0.0101216	hyper-methylated	FRMD8
Chr15	22917149	0.433857	0.134143	0.299714	0.00699301	hyper-methylated	CYFIP1
Chr17	41505570	0.110714	0.00166667	0.109048	0.0239371	hyper-methylated	KRT13
Chr1	153001772	0.176	0.00383333	0.172167	0.00865801	hyper-methylated	SPRR3
Chr5	6599910	0.195571	0.0664286	0.129143	0.00407925	hyper-methylated	NSUN2
Chr3	183647758	0.0853333	0	0.0853333	0.0445506	hyper-methylated	KLHL24
Chr1	153003181	0.137857	0.00233333	0.135524	0.00411785	hyper-methylated	SPRR3
Chr22	50674507	0.874	0.601286	0.272714	0.00527816	hyper-methylated	SHANK3
Chr10	112951053	0.226	0.568667	-0.342667	0.00815851	hypo-methylated	TCF7L2
Chr17	47607098	0	0.0826667	-0.0826667	0.0445506	hypo-methylated	NPEPPS
Chr5	177491677	0.0715	0.0111429	0.0603571	0.0354051	hyper-methylated	PDLIM7
Chr5	43129768	0.270143	0.659	-0.388857	0.0122992	hypo-methylated	ZNF131
Chr7	158829236	0.109	0.0411429	0.0678571	0.0406919	hyper-methylated	ESYT2
Chr19	10351991	0.0895714	0.00685714	0.0827143	0.0202048	hyper-methylated	TYK2
Chr3	23873739	0.201	0.0214	0.1796	0.0206449	hyper-methylated	UBE2E1
Chr13	113836893	0.831714	0.455167	0.376548	0.00641963	hyper-methylated	GAS6
Chr10	97334126	0.0682857	0.0111429	0.0571429	0.00595602	hyper-methylated	FRAT2
Chr4	88258823	0.260714	0.407	-0.146286	0.002331	hypo-methylated	PPM1K
Chr11	12962290	0.0696667	0	0.0696667	0.0284407	hyper-methylated	LINC00958
Chr2	105265362	0.160857	0.0333333	0.127524	0.0331061	hyper-methylated	TGFBRAP1
Chr12	52806617	0.601	0.0201667	0.580833	0.004662	hyper-methylated	KRT4
Chr14	77567064	0.173286	0.349	-0.175714	0.0110723	hypo-methylated	SPTLC2
Chr14	104875032	0.175	0.0285714	0.146429	0.0330192	hyper-methylated	CEP170B
Chr1	57999913	0.8354	0.920143	-0.0847429	0.0181242	hypo-methylated	DAB1
Chr2	65095629	0.234667	0.659	-0.424333	0.0238095	hypo-methylated	RAB1A
Chr5	175493224	0.178286	0.0271429	0.151143	0.036324	hyper-methylated	SFXN1
Chr19	10731580	0.122429	0.0468571	0.0755714	0.0452152	hyper-methylated	DNM2
Chr7	128760657	0.191857	0	0.191857	0.022645	hyper-methylated	CALU
Chr16	69714777	0.08925	0	0.08925	0.0416201	hyper-methylated	NQO1
Chr17	47488784	0.0462857	0.136143	-0.0898571	0.0198977	hypo-methylated	CTD-2026D20.3
Chr12	52806769	0.113857	0.0126667	0.10119	0.035426	hyper-methylated	KRT4
Chr15	90882311	0.49	0.345143	0.144857	0.0378788	hyper-methylated	FURIN
Chr4	67636715	0.115714	0	0.115714	0.00105758	hyper-methylated	UBA6
Chr20	47241887	0.0648571	0.137143	-0.0722857	0.0387108	hypo-methylated	ZMYND8
Chr2	197252519	0.173571	0.0421429	0.131429	0.0070356	hyper-methylated	AC013264.1
Chr2	239064431	0.118167	0.0147143	0.103452	0.0417476	hyper-methylated	HDAC4
Chr22	19761038	0.333571	0.128	0.205571	0.0221445	hyper-methylated	TBX1
Chr1	153003491	0.312857	0.00616667	0.30669	0.00992239	hyper-methylated	SPRR3
Chr1	152409688	0.0704286	0.000833333	0.0695952	0.00683557	hyper-methylated	CRNN
Chr19	2048232	0.95825	0.644714	0.313536	0.0100305	hyper-methylated	MKNK2
Chr8	22572706	0.113429	0.292	-0.178571	0.0110723	hypo-methylated	SORBS3
Chr2	222701535	0.07525	0.4978	-0.42255	0.015873	hypo-methylated	MOGAT1
Chr19	653626	0.179429	0.0924286	0.087	0.0474012	hyper-methylated	RNF126
Chr17	15945874	0.0647143	0	0.0647143	0.0447948	hyper-methylated	ADORA2B
Chr12	125139051	0.164857	0.013	0.151857	0.00943817	hyper-methylated	AACS
Chr12	120198121	0.0108571	0.104429	-0.0935714	0.040686	hypo-methylated	RPLP0
Chr3	122337553	0.0582857	0.004	0.0542857	0.00992239	hyper-methylated	CSTA
Chr5	57181282	0.0898333	0	0.0898333	0.00562291	hyper-methylated	GPBP1
Chr1	153390058	0.152429	0.0201429	0.132286	0.010518	hyper-methylated	S100A8
Chr7	12242278	0.0888571	0.0191429	0.0697143	0.0282081	hyper-methylated	TMEM106B
Chr10	73168268	0.0108333	0.107571	-0.0967381	0.00517167	hypo-methylated	FAM149B1
Chr12	10122629	0.0158571	0.129333	-0.113476	0.0354051	hypo-methylated	CLEC7A
Chr17	41501302	0.185571	0.0015	0.184071	0.00563947	hyper-methylated	KRT13
Chr14	103013898	0.226571	0.0236	0.202971	0.0285878	hyper-methylated	CDC42BPB
Chr7	32572686	0.0761429	0	0.0761429	0.0181868	hyper-methylated	AVL9
Chr19	52878362	0.0542857	0.178714	-0.124429	0.015082	hypo-methylated	ZNF320
Chr4	674843	0.439571	0.367143	0.0724286	0.0174825	hyper-methylated	MYL5
Chr12	27695377	0.0141429	0.0705714	-0.0564286	0.0365393	hypo-methylated	PPFIBP1
Chr16	22387673	0.0323333	0.18125	-0.148917	0.0366428	hypo-methylated	CDR2
Chr12	110446721	0.133429	0.0337143	0.0997143	0.036324	hyper-methylated	ARPC3
Chr19	58549491	0.0744286	0.0211429	0.0532857	0.00214071	hyper-methylated	TRIM28
Chr19	57329787	0.199	0.0348571	0.164143	0.0241988	hyper-methylated	ZNF543
Chr20	49165321	0.183143	0	0.183143	0.0447948	hyper-methylated	STAU1
Chr2	201166279	0.240714	0.0105714	0.230143	0.00206878	hyper-methylated	CFLAR
Chr3	188882841	0.318286	0.0682857	0.25	0.015082	hyper-methylated	LPP
Chr4	67636703	0.125	0	0.125	0.00657202	hyper-methylated	UBA6
Chr19	1209475	0.21	0.0461667	0.163833	0.0272805	hyper-methylated	STK11
Chr8	38269039	0.0881429	0	0.0881429	0.0112353	hyper-methylated	PLPP5
Chr8	97671224	0.282286	0.0454	0.236886	0.0496964	hyper-methylated	MTDH
Chr17	41619552	0.0322857	0.431667	-0.399381	0.0011655	hypo-methylated	KRT17
Chr5	134927616	0.214429	0.0942857	0.120143	0.00699301	hyper-methylated	PCBD2
Chr12	10122617	0.0157143	0.162	-0.146286	0.0162069	hypo-methylated	CLEC7A
Chr12	52806927	0.189714	0.00166667	0.188048	0.00647784	hyper-methylated	KRT4
Chr7	76304135	0.589286	0.490143	0.0991429	0.0174825	hyper-methylated	HSPB1
Chr1	153003403	0.197714	0.0035	0.194214	0.00736385	hyper-methylated	SPRR3
Chr7	64345066	0.072	0	0.072	0.0284407	hyper-methylated	ZNF736
Chr17	41501724	0.173571	0.00116667	0.172405	0.00320244	hyper-methylated	KRT13
Chr2	202227303	0.0667143	0	0.0667143	0.0307212	hyper-methylated	SUMO1
Chr1	153003613	0.766429	0.0438333	0.722595	0.00336134	hyper-methylated	SPRR3
Chr2	151249542	0.038	0.251	-0.213	0.0447226	hypo-methylated	RBM43
Chr11	67363760	0.2504	0.0292857	0.221114	0.0462004	hyper-methylated	AP003419.11
Chr1	153003544	0.439286	0.00883333	0.430452	0.0011655	hyper-methylated	SPRR3
Chr12	27695204	0.0842857	0.0211429	0.0631429	0.0282081	hyper-methylated	PPFIBP1
Chr1	153003191	0.142857	0.00283333	0.140024	0.002331	hyper-methylated	SPRR3
Chr17	28900044	0.0748571	0	0.0748571	0.00105758	hyper-methylated	DHRS13
Chr5	42721044	0.0205	0.13	-0.1095	0.0241988	hypo-methylated	GHR
Chr2	196838908	0.018	0.1184	-0.1004	0.0464841	hypo-methylated	PGAP1
Chr11	9918872	0.250167	0	0.250167	0.0114172	hyper-methylated	SBF2
Chr7	23520828	0.0664286	0	0.0664286	0.0307212	hyper-methylated	TRA2A
Chr6	42024155	0.1655	0.4085	-0.243	0.0285714	hypo-methylated	CCND3
Chr11	32857359	0.545571	0.3335	0.212071	0.004662	hyper-methylated	PRRG4
Chr17	82390587	0.449429	0.294571	0.154857	0.00699301	hyper-methylated	OGFOD3
Chr9	128168248	0.256833	0.0388333	0.218	0.0277684	hyper-methylated	CIZ1
Chr7	90387226	0.0465714	0.128429	-0.0818571	0.0262238	hypo-methylated	CLDN12
Chr15	63056392	0.0295	0.144714	-0.115214	0.0153212	hypo-methylated	TPM1
Chr7	44702037	0.191714	0.026	0.165714	0.040686	hyper-methylated	OGDH
Chr1	153003474	0.392571	0.00716667	0.385405	0.002331	hyper-methylated	SPRR3
Chr14	52664804	0	0.075	-0.075	0.048406	hypo-methylated	ERO1A
Chr12	53038006	0.134857	0	0.134857	0.0181868	hyper-methylated	EIF4B
Chr1	156133126	0.066	0.436833	-0.370833	0.0340869	hypo-methylated	LMNA
Chr10	70146619	0.104286	0.0245714	0.0797143	0.0296623	hyper-methylated	TYSND1
Chr3	66000098	0.0795714	0.155	-0.0754286	0.0179598	hypo-methylated	MAGI1
Chr1	153003005	0.272	0.0045	0.2675	0.0161224	hyper-methylated	SPRR3
Chr3	11197012	0.1516	0	0.1516	0.0441713	hyper-methylated	HRH1
Chr16	68198836	0.218286	0	0.218286	0.0181868	hyper-methylated	NFATC3
Chr2	65089980	0.0827143	0.0224286	0.0602857	0.020037	hyper-methylated	RAB1A
Chr1	228335262	0.100167	0.0215714	0.0785952	0.0331061	hyper-methylated	OBSCN
Chr7	99455465	0.141429	0.0218571	0.119571	0.0392661	hyper-methylated	PTCD1
Chr22	50674506	0.863333	0.618571	0.244762	0.0122992	hyper-methylated	SHANK3
Chr15	64375170	0.105714	0	0.105714	0.00420046	hyper-methylated	KIAA0101
Chr3	188772617	0.276833	0	0.276833	0.0256011	hyper-methylated	LPP
Chr9	129488693	0.0133333	0.114286	-0.100952	0.0227418	hypo-methylated	LINC00963
Chr1	224183264	0.0694286	0.128286	-0.0588571	0.0378788	hypo-methylated	DEGS1
Chr19	1118629	0.0976	0	0.0976	0.0441713	hyper-methylated	SBNO2
Chr3	188433654	0.885	1	-0.115	0.0445506	hypo-methylated	LPP
Chr6	52995741	0.026	0.0997143	-0.0737143	0.0291249	hypo-methylated	RN7SK
Chr17	59839104	0.130857	0.0158333	0.115024	0.0065559	hyper-methylated	VMP1
Chr12	52806726	0.649429	0.0276667	0.621762	0.00527816	hyper-methylated	KRT4
Chr12	45770136	0.06	0.2105	-0.1505	0.013986	hypo-methylated	ARID2
Chr20	63918726	0.0971429	0.4895	-0.392357	0.04522	hypo-methylated	DNAJC5
Chr3	49052583	0.3104	0.0458	0.2646	0.0344536	hyper-methylated	QRICH1
Chr11	96245987	0.0787143	0	0.0787143	0.0447948	hyper-methylated	MAML2
Chr1	28507881	0.176333	0	0.176333	0.0284407	hyper-methylated	RCC1
Chr9	34202386	0.14	0.0251429	0.114857	0.0290238	hyper-methylated	UBAP1
Chr3	126999675	0.2025	0	0.2025	0.0445506	hyper-methylated	PLXNA1
Chr9	128224157	0.236143	0.0902857	0.145857	0.0296623	hyper-methylated	DNM1
Chr11	118408061	0.102571	0.026	0.0765714	0.040686	hyper-methylated	ATP5L
Chr4	2473013	0.0957143	0	0.0957143	0.0181868	hyper-methylated	RNF4
Chr12	53396197	0.0708571	0	0.0708571	0.0307212	hyper-methylated	SP1
Chr20	45884748	0.0782857	0.309714	-0.231429	0.0474012	hypo-methylated	ZSWIM1
Chr11	130468649	0.0052	0.166333	-0.161133	0.0276595	hypo-methylated	ADAMTS15
Chr2	201166219	0.222714	0.0115714	0.211143	0.0019069	hyper-methylated	CFLAR
Chr19	14480414	0.214429	0.095	0.119429	0.0110723	hyper-methylated	GIPC1
Chr17	47607115	0	0.0656667	-0.0656667	0.0284407	hypo-methylated	NPEPPS
Chr7	106703628	0.878333	0.514	0.364333	0.0464841	hyper-methylated	CTB-111H14.1
Chr9	95042077	0.0708	0.407857	-0.337057	0.0492921	hypo-methylated	C9orf3
Chr9	34182809	0.416833	0.0952	0.321633	0.0266765	hyper-methylated	UBAP1
Chr17	41501077	0.757714	0.0906667	0.667048	0.00813307	hyper-methylated	KRT13
Chr7	48089459	0.225286	0.0371429	0.188143	0.0207393	hyper-methylated	UPP1
Chr20	35727743	0.0791429	0	0.0791429	0.0113573	hyper-methylated	RBM39
Chr19	45514681	0.0687143	0	0.0687143	0.0307212	hyper-methylated	VASP
Chr3	188433675	0.856	1	-0.144	0.0445506	hypo-methylated	LPP
Chr7	99464430	0.1785	0	0.1785	0.0168867	hyper-methylated	PTCD1
Chr11	66657431	0.153	0.0123333	0.140667	0.0360309	hyper-methylated	RBM4
Chr16	4481254	0.0584	0.283	-0.2246	0.0324733	hypo-methylated	HMOX2
Chr19	3447189	0.108167	0.023	0.0851667	0.0290988	hyper-methylated	NFIC
Chr20	31557996	0.216143	0.0503333	0.16581	0.0356864	hyper-methylated	HM13
Chr19	20199485	0.0316667	0.142143	-0.110476	0.0356864	hypo-methylated	ZNF486
Chr22	36287640	0.115714	0.033	0.0827143	0.0392661	hyper-methylated	MYH9
Chr8	144523071	0.158714	0.241429	-0.0827143	0.0378788	hypo-methylated	LRRC14
Chr12	43788016	0.0597143	0.141429	-0.0817143	0.0110723	hypo-methylated	IRAK4
Chr16	80990448	0.179	0	0.179	0.0253699	hyper-methylated	CMC2
Chr5	61332814	0.723	0.598429	0.124571	0.0378788	hyper-methylated	ZSWIM6
Chr9	73170189	0.0844286	0.00785714	0.0765714	0.00595602	hyper-methylated	ANXA1
Chr15	41280979	0.0778571	0.131	-0.0531429	0.002331	hypo-methylated	CHP1
Chr8	97659892	0.2306	0	0.2306	0.0324733	hyper-methylated	MTDH
Chr5	61392700	0.1658	0	0.1658	0.0441713	hyper-methylated	ZSWIM6
Chr2	171899772	0.0937143	0	0.0937143	0.0113573	hyper-methylated	SLC25A12
Chr22	42383448	0.0925	0.211714	-0.119214	0.034965	hypo-methylated	NFAM1
Chr1	153003703	0.444714	0.00666667	0.438048	0.0011655	hyper-methylated	SPRR3
Chr1	3497959	0.140429	0.0384286	0.102	0.010518	hyper-methylated	MEGF6
Chr20	35003948	0.0997143	0.0171429	0.0825714	0.00475031	hyper-methylated	TRPC4AP
Chr2	238244989	0	0.368	-0.368	0.0168046	hypo-methylated	PER2
Chr8	94534591	0.14925	0.066	0.08325	0.0285714	hyper-methylated	KIAA1429
Chr17	47661549	0.0667143	0	0.0667143	0.0307212	hyper-methylated	KPNB1
ChrX	110317892	0.449429	0.224714	0.224714	0.0110723	hyper-methylated	AMMECR1
Chr1	153003338	0.159143	0.0025	0.156643	0.00627371	hyper-methylated	SPRR3
Chr3	188883632	0.0488571	0.129571	-0.0807143	0.0126184	hypo-methylated	LPP
Chr20	64049447	0.272857	0.185	0.0878571	0.0174825	hyper-methylated	SOX18
Chr18	35249399	0.067	0.207	-0.14	0.015082	hypo-methylated	ZNF397
Chr6	157522878	0.3245	0.6125	-0.288	0.018297	hypo-methylated	ZDHHC14
Chr17	76729175	0.186	0	0.186	0.022645	hyper-methylated	METTL23
Chr7	100027647	0.119286	0	0.119286	0.0447948	hyper-methylated	ZKSCAN1
Chr7	135680721	0.0737143	0.2375	-0.163786	0.04522	hypo-methylated	C7orf73
Chr3	188883616	0.0502857	0.124571	-0.0742857	0.00595602	hypo-methylated	LPP
Chr22	41872962	0.1454	0	0.1454	0.0441713	hyper-methylated	SREBF2
Chr6	42675766	0.0687143	0	0.0687143	0.0307212	hyper-methylated	UBR2
Chr17	61147321	0.3992	0.037	0.3622	0.0357701	hyper-methylated	BCAS3
Chr11	843420	0.514833	0.295714	0.219119	0.013986	hyper-methylated	TSPAN4
Chr12	10219067	0.118714	0.596	-0.477286	0.0468533	hypo-methylated	GABARAPL1
Chr22	23180152	0.05625	0.371167	-0.314917	0.024741	hypo-methylated	BCR
Chr15	52193199	0	0.143286	-0.143286	0.0213062	hypo-methylated	MYO5C
Chr7	2595544	0.196	0.0267143	0.169286	0.0330192	hyper-methylated	IQCE
Chr5	179622655	0.11	0.0427143	0.0672857	0.0294828	hyper-methylated	HNRNPH1
Chr1	1396883	0.0732857	0.00957143	0.0637143	0.0335523	hyper-methylated	CCNL2
Chr15	64952055	0.701143	0.969667	-0.268524	0.0396348	hypo-methylated	ANKDD1A
Chr1	153361001	0.0831429	0.00442857	0.0787143	0.0125209	hyper-methylated	S100A9
Chr19	18272723	0	0.133429	-0.133429	0.0496321	hypo-methylated	KIAA1683
Chr12	52806948	0.195	0.00166667	0.193333	0.0106345	hyper-methylated	KRT4
Chr12	68224644	0.381333	0.135	0.246333	0.0449512	hyper-methylated	IL26
Chr3	130636825	0.0704286	0.00814286	0.0622857	0.0365393	hyper-methylated	COL6A6
Chr1	152410089	0.0814286	0.00116667	0.0802619	0.0106345	hyper-methylated	CRNN
Chr19	18907569	0.247857	0.00871429	0.239143	0.00141376	hyper-methylated	AC002985.3
Chr11	116938651	0.184143	0.101	0.0831429	0.0348056	hyper-methylated	SIK3
Chr8	94861362	0.197333	0.0208333	0.1765	0.0167114	hyper-methylated	INTS8
Chr19	57870863	0.189143	0	0.189143	0.0181868	hyper-methylated	ZNF814
Chr8	144523072	0.166714	0.245143	-0.0784286	0.0262238	hypo-methylated	LRRC14
Chr18	79966882	0.0268571	0.209	-0.182143	0.0297707	hypo-methylated	HSBP1L1
Chr17	41501043	0.844571	0.198333	0.646238	0.00736385	hyper-methylated	KRT13
Chr1	153003421	0.288	0.00416667	0.283833	0.00961787	hyper-methylated	SPRR3
Chr16	8935335	0.2848	0	0.2848	0.0150243	hyper-methylated	USP7
Chr19	19680868	0.162286	0	0.162286	0.00206716	hyper-methylated	ZNF101
Chr19	57870872	0.189429	0	0.189429	0.0181868	hyper-methylated	ZNF814
Chr12	52806717	0.635429	0.0286667	0.606762	0.002331	hyper-methylated	KRT4
Chr4	139693279	0.0106	0.157833	-0.147233	0.044368	hypo-methylated	MGST2
Chr13	28138746	0.869714	0.709286	0.160429	0.0348056	hyper-methylated	PAN3
Chr9	132917443	0.075	0.00628571	0.0687143	0.0475865	hyper-methylated	TSC1
Chr2	160438846	0.234286	0.02075	0.213536	0.0333599	hyper-methylated	RBMS1
Chr8	9635128	0.295714	0.121429	0.174286	0.000582751	hyper-methylated	TNKS
Chr1	156051154	0.0985	0.0308571	0.0676429	0.0221445	hyper-methylated	UBQLN4
Chr19	12626394	0.233	0.527333	-0.294333	0.02948	hypo-methylated	ZNF791
Chr9	128469742	0.305167	0	0.305167	0.00549411	hyper-methylated	ODF2
Chr2	113205596	0.0502857	0.137571	-0.0872857	0.0406919	hypo-methylated	PSD4
Chr11	35620156	0.135857	0.00885714	0.127	0.00343527	hyper-methylated	FJX1
ChrX	38803041	0.192	0.00957143	0.182429	0.0103926	hyper-methylated	MID1IP1
Chr18	79974708	0.0758571	0	0.0758571	0.0307212	hyper-methylated	TXNL4A
Chr15	76228814	0.0278571	0.103571	-0.0757143	0.002331	hypo-methylated	TMEM266
Chr19	2089447	0.2146	0.054	0.1606	0.0361451	hyper-methylated	MOB3A
Chr19	45394741	0.0232857	0.1396	-0.116314	0.0316264	hypo-methylated	PPP1R13L
Chr12	111786391	0.0764286	0	0.0764286	0.0447948	hyper-methylated	ALDH2
Chr17	40274707	0.0348571	0.178333	-0.143476	0.0241988	hypo-methylated	WIPF2
Chr3	122341571	0.221429	0.0153333	0.206095	0.002331	hyper-methylated	CSTA
Chr17	59110684	0.0855714	0.00985714	0.0757143	0.0199454	hyper-methylated	SKA2
Chr20	1190062	0.170714	0.08025	0.0904643	0.0242424	hyper-methylated	RP4-545L17.12
Chr1	156068010	0.1412	0.278833	-0.137633	0.00865801	hypo-methylated	RAB25
Chr15	41321314	0.209714	0.0331429	0.176571	0.023756	hyper-methylated	OIP5
Chr5	150220696	0.1648	0.025	0.1398	0.0179428	hyper-methylated	SLC6A7
Chr1	32375109	0.276167	0	0.276167	0.0307278	hyper-methylated	BSDC1
Chr10	112951050	0.293	0.609167	-0.316167	0.034965	hypo-methylated	TCF7L2
Chr1	29057244	0.197	0.0424286	0.154571	0.0263134	hyper-methylated	EPB41
Chr1	151456011	0.0494286	0.167333	-0.117905	0.0356864	hypo-methylated	POGZ
Chr1	145794091	0.0842857	0	0.0842857	0.00648471	hyper-methylated	RNF115
Chr1	54216372	0.124	0.00442857	0.119571	0.0417476	hyper-methylated	MRPL37
Chr19	34402102	0.073	0.00885714	0.0641429	0.0203619	hyper-methylated	GPI
Chr14	103385551	0.134429	0.0288571	0.105571	0.0378788	hyper-methylated	MARK3
Chr2	9597544	0.3738	0.0416667	0.332133	0.0357701	hyper-methylated	YWHAQ
Chr11	70417791	0.21875	0	0.21875	0.0210706	hyper-methylated	CTTN
Chr1	153003252	0.0861429	0.002	0.0841429	0.00327456	hyper-methylated	SPRR3
Chr10	119245910	0.108714	0	0.108714	0.00372197	hyper-methylated	GRK5
Chr4	73258775	0.023	0.0834286	-0.0604286	0.0237669	hypo-methylated	ANKRD17
Chr17	28664405	0.1006	0	0.1006	0.0330364	hyper-methylated	SUPT6H
Chr1	153003106	0.215429	0.0025	0.212929	0.00401513	hyper-methylated	SPRR3
Chr20	3869448	0.131714	0.379571	-0.247857	0.00407925	hypo-methylated	MAVS
Chr14	105742194	0.0187143	0.0701429	-0.0514286	0.0402496	hypo-methylated	IGHG1
Chr19	48499545	0.234857	0.381	-0.146143	0.013986	hypo-methylated	LMTK3
Chr17	4855391	0.112	0.0558571	0.0561429	0.0472734	hyper-methylated	MINK1
Chr2	201166248	0.358571	0.0224286	0.336143	0.00192951	hyper-methylated	CFLAR
Chr2	196838907	0.0181667	0.1226	-0.104433	0.0464841	hypo-methylated	PGAP1
Chr1	208029584	0.00833333	0.0875	-0.0791667	0.0262788	hypo-methylated	PLXNA2
Chr3	108052944	0.283286	0.122714	0.160571	0.0262238	hyper-methylated	CD47
Chr19	55044050	0.0206	0.124571	-0.103971	0.0433077	hypo-methylated	RDH13
Chr17	2650478	0.0654286	0.0101429	0.0552857	0.0288226	hyper-methylated	PAFAH1B1
Chr7	5415508	0.0275714	0.229	-0.201429	0.0165423	hypo-methylated	TNRC18
Chr20	3341829	0.0531667	0.54875	-0.495583	0.0209052	hypo-methylated	C20orf194
Chr15	41116009	0.019	0.0997143	-0.0807143	0.0290238	hypo-methylated	INO80
Chr1	153003127	0.18	0.0025	0.1775	0.00336134	hyper-methylated	SPRR3
Chr14	32116498	0.0765714	0	0.0765714	0.0113573	hyper-methylated	ARHGAP5
Chr4	86997661	0.134429	0.0383333	0.0960952	0.0372599	hyper-methylated	AFF1
Chr19	49859410	0.0736667	0	0.0736667	0.0284407	hyper-methylated	PTOV1
Chr17	43148230	0.181429	0	0.181429	0.0447948	hyper-methylated	BRCA1
Chr1	153003642	0.644571	0.0265	0.618071	0.00336134	hyper-methylated	SPRR3
Chr22	23296258	0.246333	0.026	0.220333	0.0492028	hyper-methylated	BCR
Chr8	11843791	0.287286	0.368	-0.0807143	0.0348056	hypo-methylated	CTSB
Chr1	161089349	0.227857	0.301333	-0.0734762	0.013986	hypo-methylated	NECTIN4
Chr13	113836901	0.175714	0.685667	-0.509952	0.00327456	hypo-methylated	GAS6
Chr1	153003186	0.137714	0.00266667	0.135048	0.00294088	hyper-methylated	SPRR3
Chr17	953183	0.297667	0.0693333	0.228333	0.047619	hyper-methylated	NXN
Chr3	23873737	0.193429	0.0264	0.167029	0.0316264	hyper-methylated	UBE2E1
Chr19	52878375	0.0652857	0.175429	-0.110143	0.00407925	hypo-methylated	ZNF320
Chr2	201166292	0.113714	0.0162857	0.0974286	0.00204514	hyper-methylated	CFLAR
Chr9	137429279	0.171714	0.0587143	0.113	0.00489062	hyper-methylated	NOXA1
Chr3	196502482	0.102143	0.44175	-0.339607	0.0242424	hypo-methylated	RNF168
Chr9	129505449	0.112429	0.0435714	0.0688571	0.0149708	hyper-methylated	LINC00963
Chr20	35033138	0.474	0.2978	0.1762	0.0479798	hyper-methylated	TRPC4AP
Chr1	153003754	0.313286	0.0045	0.308786	0.00336134	hyper-methylated	SPRR3
Chr6	43450691	0.0742857	0.00516667	0.069119	0.0065559	hyper-methylated	DLK2
Chr19	17933302	0.154857	0.0392857	0.115571	0.049973	hyper-methylated	CCDC124
Chr11	62841726	0.0956	0.593833	-0.498233	0.0398233	hypo-methylated	WDR74
Chr12	122377142	0.0978571	0	0.0978571	0.0307212	hyper-methylated	CLIP1
Chr8	9635131	0.318714	0.128571	0.190143	0.000582751	hyper-methylated	TNKS
Chr12	52806659	0.571	0.021	0.55	0.00527816	hyper-methylated	KRT4
Chr2	206121720	0.031	0.108429	-0.0774286	0.0392661	hypo-methylated	NDUFS1
Chr18	65781771	0.111857	0.0318333	0.0800238	0.0114736	hyper-methylated	CDH7
Chr11	120350487	0.0781429	0.00485714	0.0732857	0.033792	hyper-methylated	ARHGEF12
Chr17	41501066	0.751	0.0903333	0.660667	0.00813307	hyper-methylated	KRT13
Chr8	143939654	0	0.1335	-0.1335	0.0416201	hypo-methylated	PLEC
Chr2	61050266	0.046	0.0967143	-0.0507143	0.00699301	hypo-methylated	PEX13
Chr12	10122626	0.0145714	0.129833	-0.115262	0.0354051	hypo-methylated	CLEC7A
Chr5	134900420	0.0418571	0.127857	-0.086	0.049973	hypo-methylated	TXNDC15
Chr19	55242124	0.491167	0.135	0.356167	0.002331	hyper-methylated	PPP6R1
Chr2	26286569	0	0.2576	-0.2576	0.0441713	hypo-methylated	HADHB
Chr19	4543461	0.0865714	0.0105714	0.076	0.00660127	hyper-methylated	SEMA6B
Chr2	96251464	0.0164286	0.109714	-0.0932857	0.0282081	hypo-methylated	TMEM127
Chr16	68672084	0.0661429	0.294	-0.227857	0.0390332	hypo-methylated	CDH3
Chr15	64375183	0.118143	0	0.118143	0.00420046	hyper-methylated	KIAA0101
Chr17	81561992	0.166	0.033	0.133	0.00475031	hyper-methylated	NPLOC4
Chr19	40237574	0.196714	0.0208333	0.175881	0.0354051	hyper-methylated	AKT2
Chr3	183016365	0.1525	0.009	0.1435	0.0402534	hyper-methylated	MCCC1
Chr2	38597734	0	0.106	-0.106	0.0475819	hypo-methylated	HNRNPLL
Chr4	52021582	0.0101429	0.0865714	-0.0764286	0.00952795	hypo-methylated	SGCB
Chr15	63052477	0.0397143	0.141857	-0.102143	0.0291249	hypo-methylated	TPM1
Chr17	2391101	0.1875	0.0348	0.1527	0.0398233	hyper-methylated	MNT
Chr19	45394993	0.0742857	0.170429	-0.0961429	0.002331	hypo-methylated	PPP1R13L
Chr7	98299428	0.108286	0	0.108286	0.0297707	hyper-methylated	BRI3
Chr7	116716356	0.378286	0.1096	0.268686	0.0176768	hyper-methylated	MET
Chr19	36152112	0	0.228714	-0.228714	0.0297707	hypo-methylated	COX7A1
Chr17	41505401	0.133714	0.002	0.131714	0.0169941	hyper-methylated	KRT13
Chr12	52806987	0.082	0.00116667	0.0808333	0.0136586	hyper-methylated	KRT4
Chr1	145794097	0.0751429	0	0.0751429	0.0181868	hyper-methylated	RNF115
Chr15	32936753	0.485167	0.780667	-0.2955	0.047619	hypo-methylated	FMN1
Chr21	43774205	0.0702857	0.00585714	0.0644286	0.00214071	hyper-methylated	CSTB
Chr1	180913435	0.375143	0.136167	0.238976	0.004662	hyper-methylated	KIAA1614
Chr16	89859292	0.134286	0.0355714	0.0987143	0.0147495	hyper-methylated	SPIRE2
Chr7	75724221	0.110333	0	0.110333	0.0445506	hyper-methylated	HIP1
Chr10	119594719	0.00228571	0.100714	-0.0984286	0.0235711	hypo-methylated	TIAL1
Chr11	66857248	0.321286	0.248286	0.073	0.0296623	hyper-methylated	LRFN4
Chr9	73170281	0.247429	0.0303333	0.217095	0.0452038	hyper-methylated	ANXA1
Chr12	52811917	0.259714	0.00116667	0.258548	0.00324726	hyper-methylated	KRT4
Chr1	153003743	0.338571	0.00466667	0.333905	0.00336134	hyper-methylated	SPRR3
Chr17	78116069	0.0875714	0.0274286	0.0601429	0.0208808	hyper-methylated	TMC6
Chr11	73724605	0.0618571	0.175167	-0.11331	0.0356864	hypo-methylated	RAB6A
Chr16	66555136	0.0523333	0.2792	-0.226867	0.011644	hypo-methylated	CKLF
Chr1	153003389	0.205571	0.003	0.202571	0.00787228	hyper-methylated	SPRR3
Chr11	64228859	0.0665714	0.00757143	0.059	0.0335523	hyper-methylated	NUDT22
Chr1	634581	0.283	0.136286	0.146714	0.0262238	hyper-methylated	RP5-857K21.4
Chr19	44666636	0.0738	0.013	0.0608	0.0152268	hyper-methylated	CEACAM19
Chr3	11179592	0.170429	0.04	0.130429	0.0297869	hyper-methylated	HRH1
Chr20	59939572	0.0738571	0	0.0738571	0.0307212	hyper-methylated	PPP1R3D
Chr1	8973702	0.13	0.0176	0.1124	0.0387867	hyper-methylated	CA6
Chr18	47837463	0.196714	0	0.196714	0.0297707	hyper-methylated	SMAD2
Chr19	45394995	0.0774286	0.152857	-0.0754286	0.0378788	hypo-methylated	PPP1R13L
Chr12	132798813	0.102857	0.00428571	0.0985714	0.00950435	hyper-methylated	AC127070.1
Chr11	12962281	0.0825	0	0.0825	0.0284407	hyper-methylated	LINC00958
Chr12	54234109	0.1618	0.016	0.1458	0.0449086	hyper-methylated	CBX5
Chr14	92089144	0.0604286	0	0.0604286	0.0307212	hyper-methylated	ATXN3
Chr1	153003711	0.407429	0.00666667	0.400762	0.00336134	hyper-methylated	SPRR3
Chr21	8394536	0.000571429	0.073	-0.0724286	0.0235711	hypo-methylated	CH507-528H12.1
Chr11	73724617	0.0422857	0.1665	-0.124214	0.0331061	hypo-methylated	RAB6A
Chr9	34199196	0.182571	0.00642857	0.176143	0.0235711	hyper-methylated	UBAP1
Chr1	214521654	0.182429	0.0295	0.152929	0.0171232	hyper-methylated	PTPN14
Chr2	222701506	0.1905	0.0374	0.1531	0.019451	hyper-methylated	MOGAT1
Chr6	119349030	0.0118333	0.0965714	-0.0847381	0.0202839	hypo-methylated	MAN1A1
Chr10	24250825	0.0591667	0.183	-0.123833	0.0277684	hypo-methylated	KIAA1217
Chr15	68110501	0.0666667	0	0.0666667	0.0445506	hyper-methylated	PIAS1
Chr3	122329053	0.0168333	0.0781667	-0.0613333	0.0379415	hypo-methylated	CSTA
Chr11	10305575	0.0634286	0	0.0634286	0.00372197	hyper-methylated	ADM
Chr2	9952087	0.15875	0.0388333	0.119917	0.0403242	hyper-methylated	GRHL1
Chr19	12626397	0.225167	0.564833	-0.339667	0.0159366	hypo-methylated	ZNF791
Chr8	144523064	0.0345714	0.124714	-0.0901429	0.00407925	hypo-methylated	LRRC14
Chr11	64774834	0.196143	0.0307143	0.165429	0.0330192	hyper-methylated	SF1
Chr1	153003759	0.310857	0.0045	0.306357	0.00331778	hyper-methylated	SPRR3
Chr16	22495512	0.097	0.0297143	0.0672857	0.020037	hyper-methylated	NPIPB5
Chr16	30902823	0.332333	0.087	0.245333	0.0213591	hyper-methylated	CTF1
Chr4	68337280	0.896143	0.991	-0.0948571	0.0153212	hypo-methylated	YTHDC1
Chr15	50707394	0.108667	0.307143	-0.198476	0.0316528	hypo-methylated	SPPL2A
Chr14	55135853	0.00583333	0.097	-0.0911667	0.0360309	hypo-methylated	LGALS3
Chr10	130171027	0.102857	0	0.102857	0.0181868	hyper-methylated	GLRX3
Chr13	28138749	0.891	0.751571	0.139429	0.00699301	hyper-methylated	PAN3
Chr14	77567066	0.153	0.322286	-0.169286	0.0378788	hypo-methylated	SPTLC2
Chr9	105397840	0.0562857	0	0.0562857	0.0307212	hyper-methylated	SLC44A1
Chr15	89481241	0	0.119333	-0.119333	0.0256011	hypo-methylated	RHCG
Chr2	241252274	0.0941429	0.0224286	0.0717143	0.040686	hyper-methylated	HDLBP
Chr11	70426369	0.103286	0.253	-0.149714	0.0479798	hypo-methylated	CTTN
Chr8	144195386	0.0831429	0.026	0.0571429	0.0365393	hyper-methylated	MROH1
Chr17	5316597	0.0811667	0	0.0811667	0.0307278	hyper-methylated	RABEP1
Chr1	39303836	0.112571	0.0397143	0.0728571	0.049973	hyper-methylated	MACF1
Chr19	2089435	0.20075	0.0532	0.14755	0.019451	hyper-methylated	MOB3A
Chr19	52878377	0.0635714	0.176429	-0.112857	0.00873444	hypo-methylated	ZNF320
Chr12	52813713	0.139143	0.00133333	0.13781	0.00449889	hyper-methylated	KRT4
Chr19	37953107	0.0708571	0.0158571	0.055	0.0290238	hyper-methylated	SIPA1L3
Chr11	114447180	0.288286	0.0647143	0.223571	0.0011655	hyper-methylated	REXO2
Chr1	150117494	0.133143	0.0348571	0.0982857	0.0263134	hyper-methylated	VPS45
Chr11	86048064	0.138667	0.0221667	0.1165	0.0249921	hyper-methylated	PICALM
Chr15	41280982	0.0755714	0.126857	-0.0512857	0.0048436	hypo-methylated	CHP1
Chr15	41798021	0.019	0.1964	-0.1774	0.0297707	hypo-methylated	MAPKBP1
Chr20	63738822	0.18	0.118714	0.0612857	0.0262238	hyper-methylated	RP4-583P15.14
Chr20	25686566	0.027	0.252857	-0.225857	0.0333599	hypo-methylated	ZNF337
Chr17	963987	0.2834	0	0.2834	0.00749496	hyper-methylated	NXN
Chr11	9918873	0.204833	0	0.204833	0.0111532	hyper-methylated	SBF2
Chr19	1209482	0.312833	0.0834	0.229433	0.0340943	hyper-methylated	STK11
Chr1	32132869	0.0584286	0	0.0584286	0.0447948	hyper-methylated	KPNA6
Chr2	240568460	0.073	0.223	-0.15	0.0344389	hypo-methylated	RNPEPL1
Chr4	40535969	0.0865714	0.0207143	0.0658571	0.0365393	hyper-methylated	RBM47
ChrX	74252281	0.1175	0	0.1175	0.0416201	hyper-methylated	FTX
Chr16	88649598	0.0655714	0	0.0655714	0.0307212	hyper-methylated	CYBA
Chr15	90220521	0.0682857	0.0151667	0.053119	0.0472734	hyper-methylated	SEMA4B
Chr15	64952062	0.622143	0.915333	-0.29319	0.0333333	hypo-methylated	ANKDD1A
Chr17	76087991	0.0738571	0.241	-0.167143	0.0328224	hypo-methylated	EXOC7
Chr1	206733544	0.0944286	0.0394286	0.055	0.0213077	hyper-methylated	MAPKAPK2
Chr2	201166266	0.201857	0.00671429	0.195143	0.00192951	hyper-methylated	CFLAR
Chr15	43757430	0.0994286	0.0198571	0.0795714	0.0392661	hyper-methylated	PDIA3
Chr17	67682085	0.078	0	0.078	0.0113573	hyper-methylated	PITPNC1
Chr1	152410020	0.0697143	0.001	0.0687143	0.00648471	hyper-methylated	CRNN
Chr2	201166274	0.171714	0.00585714	0.165857	0.00192951	hyper-methylated	CFLAR
Chr1	209635655	0.0997143	0	0.0997143	0.0297707	hyper-methylated	LAMB3
Chr1	153003105	0.212714	0.0025	0.210214	0.00331778	hyper-methylated	SPRR3
Chr19	40237571	0.194	0	0.194	0.00657202	hyper-methylated	AKT2
Chr11	65406448	0.353143	0.138857	0.214286	0.00407925	hyper-methylated	FRMD8
Chr3	50038586	0.108833	0.0108333	0.098	0.0262788	hyper-methylated	RBM6
Chr9	128469747	0.248333	0.02	0.228333	0.0276595	hyper-methylated	ODF2
Chr2	202227295	0.065	0	0.065	0.0447948	hyper-methylated	SUMO1
Chr2	9597547	0.3776	0.0416667	0.335933	0.0346612	hyper-methylated	YWHAQ
Chr17	41501087	0.563	0.0391667	0.523833	0.004662	hyper-methylated	KRT13
Chr1	156131232	0.118429	0.0132857	0.105143	0.0130313	hyper-methylated	LMNA
Chr11	2685851	0.320143	0	0.320143	0.00372197	hyper-methylated	KCNQ1
Chr12	52806932	0.192714	0.00133333	0.191381	0.00449889	hyper-methylated	KRT4
Chr12	52806619	0.604429	0.0191667	0.585262	0.004662	hyper-methylated	KRT4
Chr15	82833853	0.122143	0.006	0.116143	0.00950435	hyper-methylated	WHAMM
Chr1	161066128	0.0485714	0.249714	-0.201143	0.0140941	hypo-methylated	AL591806.1
Chr8	9635134	0.313143	0.138714	0.174429	0.00214071	hyper-methylated	TNKS
Chr6	42744766	0.199286	0.105143	0.0941429	0.0296623	hyper-methylated	TBCC
Chr17	15945890	0.103571	0	0.103571	0.0181868	hyper-methylated	ADORA2B
Chr5	61374708	0.303833	0.026	0.277833	0.044368	hyper-methylated	ZSWIM6
Chr16	89987592	0.0107143	0.146857	-0.136143	0.00265029	hypo-methylated	AFG3L1P
Chr3	108052931	0.250571	0.0877143	0.162857	0.0406919	hyper-methylated	CD47
Chr1	153056173	0.272333	0.0386667	0.233667	0.0238095	hyper-methylated	SPRR2A
Chr19	37953116	0.0978571	0.0142857	0.0835714	0.0203619	hyper-methylated	SIPA1L3
Chr19	15395605	0.077	0.226571	-0.149571	0.0296623	hypo-methylated	AKAP8L
Chr7	4776619	0.109429	0.0121429	0.0972857	0.00343527	hyper-methylated	AP5Z1
Chr11	694985	0.839	0.735429	0.103571	0.0378788	hyper-methylated	EPS8L2
Chr5	169097403	0.206429	0.0322857	0.174143	0.00475031	hyper-methylated	SLIT3
Chr2	24523493	0.0085	0.0755714	-0.0670714	0.0259771	hypo-methylated	NCOA1
Chr15	61071431	0.753	0.531333	0.221667	0.0122992	hyper-methylated	RORA
Chr7	100220764	0.0678571	0.00142857	0.0664286	0.0235711	hyper-methylated	STAG3
Chr9	127975313	0	0.093	-0.093	0.0445506	hypo-methylated	FAM102A
Chr12	52806590	0.594714	0.015	0.579714	0.00813307	hyper-methylated	KRT4
Chr19	10351981	0.078	0.00671429	0.0712857	0.0288226	hyper-methylated	TYK2
Chr10	84436225	0.110143	0	0.110143	0.022645	hyper-methylated	CCSER2
Chr11	12962279	0.0858333	0	0.0858333	0.0284407	hyper-methylated	LINC00958
Chr21	43774244	0.109286	0.0104286	0.0988571	0.00326029	hyper-methylated	CSTB
Chr1	179842991	0.151833	0.037	0.114833	0.0398233	hyper-methylated	TOR1AIP2
Chr16	30365253	0.0968333	0	0.0968333	0.0184955	hyper-methylated	TBC1D10B
Chr7	106256934	0.307	0.0902857	0.216714	0.0387108	hyper-methylated	NAMPT
Chr10	73498543	0	0.0604286	-0.0604286	0.0447948	hypo-methylated	USP54
Chr12	52806685	0.589857	0.0225	0.567357	0.002331	hyper-methylated	KRT4
Chr19	49658372	0.209429	0.333	-0.123571	0.0110723	hypo-methylated	SCAF1
Chr3	122325300	0.0682857	0.00433333	0.0639524	0.00813307	hyper-methylated	CSTA
Chr12	11156904	0.0935714	0.00733333	0.0862381	0.0101216	hyper-methylated	PRH1-PRR4
Chr6	74232183	0.296286	0.185571	0.110714	0.0262238	hyper-methylated	RP11-554D15.1
Chr1	10414828	0.08675	0	0.08675	0.0416201	hyper-methylated	PGD
Chr4	855007	0.2576	0.534667	-0.277067	0.0357701	hypo-methylated	GAK
Chr12	132870278	0.027	0.22425	-0.19725	0.0114172	hypo-methylated	CHFR
Chr10	116567073	0.265143	0.06275	0.202393	0.0179007	hyper-methylated	PNLIP
Chr6	3259005	0.125	0.0705714	0.0544286	0.0404706	hyper-methylated	PSMG4
Chr9	121340696	0.073	0.0137143	0.0592857	0.0365393	hyper-methylated	STOM
Chr11	769593	0.144143	0.075	0.0691429	0.0110723	hyper-methylated	PDDC1
Chr17	35574035	0.0874286	0	0.0874286	0.00657202	hyper-methylated	RP11-1094M14.11
Chr19	8482232	0	0.0624286	-0.0624286	0.0181868	hypo-methylated	HNRNPM
Chr6	52995843	0.0427143	0.102	-0.0592857	0.0474012	hypo-methylated	RN7SK
Chr8	102394107	0.0888571	0	0.0888571	0.0447948	hyper-methylated	UBR5
Chr21	32479387	0.2255	0.045	0.1805	0.0179428	hyper-methylated	EVA1C
ChrX	17719115	0.634143	0.888333	-0.25419	0.0380533	hypo-methylated	NHS
Chr16	15703291	0.0955714	0.00214286	0.0934286	0.00858703	hyper-methylated	NDE1
Chr5	134927630	0.292857	0.151143	0.141714	0.0011655	hyper-methylated	PCBD2
Chr22	47125093	0.0137143	0.104429	-0.0907143	0.040686	hypo-methylated	TBC1D22A
Chr1	153003730	0.382857	0.0055	0.377357	0.0011655	hyper-methylated	SPRR3
Chr1	1884801	0.199143	0.0238333	0.17531	0.0112427	hyper-methylated	GNB1
Chr1	161003707	0.108714	0	0.108714	0.0447948	hyper-methylated	F11R
Chr18	30991934	0.071	0	0.071	0.0181868	hyper-methylated	DSC3
Chr1	153003108	0.212429	0.0025	0.209929	0.00627371	hyper-methylated	SPRR3
Chr13	30650116	0.216333	0.0333333	0.183	0.0275319	hyper-methylated	USPL1
Chr1	204400578	0.157857	0.488167	-0.33031	0.0377884	hypo-methylated	RP11-739N20.2
Chr2	160438838	0.228714	0.02175	0.206964	0.0333599	hyper-methylated	RBMS1
Chr2	38597742	0	0.1166	-0.1166	0.048406	hypo-methylated	HNRNPLL
Chr20	36610467	0.143143	0.0147143	0.128429	0.00343527	hyper-methylated	C20orf24
Chr6	167076212	0.6772	0.4	0.2772	0.0357143	hyper-methylated	RP11-517H2.6
Chr18	13576327	0.124429	0	0.124429	0.0181868	hyper-methylated	LDLRAD4
Chr6	15255397	0.212286	0.055	0.157286	0.0293873	hyper-methylated	JARID2
Chr16	2083548	0.0775714	0	0.0775714	0.0307212	hyper-methylated	TSC2
Chr3	188883638	0.0494286	0.121429	-0.072	0.015082	hypo-methylated	LPP
Chr11	73724629	0.0225714	0.1875	-0.164929	0.00854807	hypo-methylated	RAB6A
Chr7	1466581	0.182	0.0388571	0.143143	0.0356864	hyper-methylated	RP11-1246C19.1
Chr19	15395578	0.0422857	0.133714	-0.0914286	0.0291249	hypo-methylated	AKAP8L
Chr21	45288694	0.174571	0.0265714	0.148	0.049973	hyper-methylated	BX322557.10
Chr2	201166284	0.249714	0.0141429	0.235571	0.00204514	hyper-methylated	CFLAR
Chr16	69119702	0.117571	0.0217143	0.0958571	0.0400288	hyper-methylated	CHTF8
Chr17	81561993	0.146	0.0247143	0.121286	0.00666241	hyper-methylated	NPLOC4
Chr6	47309882	0.0161429	0.0805714	-0.0644286	0.0263134	hypo-methylated	TNFRSF21
Chr7	31545	0.118286	0.018	0.100286	0.0256309	hyper-methylated	RP11-482G13.1
Chr12	110378971	0.00642857	0.109143	-0.102714	0.033792	hypo-methylated	ANAPC7
Chr6	17802572	0.1908	0	0.1908	0.0441713	hyper-methylated	KIF13A
Chr22	17827648	0.367429	0.204143	0.163286	0.0174825	hyper-methylated	MICAL3
Chr1	91387288	0.6576	1	-0.3424	0.0253699	hypo-methylated	HFM1
Chr3	129299887	0.0935714	0	0.0935714	0.0297707	hyper-methylated	HMCES
Chr10	6158212	0.0934286	0	0.0934286	0.00105758	hyper-methylated	PFKFB3
Chr5	169097392	0.609143	0.786286	-0.177143	0.0174825	hypo-methylated	SLIT3
Chr12	52806627	0.609	0.0191667	0.589833	0.00813307	hyper-methylated	KRT4
Chr5	134927608	0.253857	0.114143	0.139714	0.0179598	hyper-methylated	PCBD2
Chr12	63873301	0.1566	0.592	-0.4354	0.0357143	hypo-methylated	SRGAP1
Chr12	109794533	0.183333	0	0.183333	0.0445506	hyper-methylated	TRPV4
Chr2	201166179	0.071	0.004	0.067	0.0235711	hyper-methylated	CFLAR
Chr16	50036283	0.0157143	0.103	-0.0872857	0.033792	hypo-methylated	CNEP1R1
Chr5	134925598	0.0704286	0.153714	-0.0832857	0.0348056	hypo-methylated	PCBD2
Chr1	206727753	0.0942	0	0.0942	0.0441713	hyper-methylated	MAPKAPK2
Chr2	26112820	0.0337143	0.1838	-0.150086	0.0131481	hypo-methylated	RAB10
Chr15	67174934	0.253833	0.033	0.220833	0.0112427	hyper-methylated	SMAD3
Chr8	55369586	0.133667	0.0606667	0.073	0.0262394	hyper-methylated	XKR4
Chr11	33074107	0.103429	0.0242857	0.0791429	0.0392661	hyper-methylated	AC131263.1
Chr10	87107297	0.0647143	0.15	-0.0852857	0.0207393	hypo-methylated	FAM35A
Chr22	19761135	0.0908571	0.029	0.0618571	0.0340083	hyper-methylated	TBX1
Chr17	81561210	0.0642857	0.155143	-0.0908571	0.0378788	hypo-methylated	NPLOC4
Chr12	111428382	0.1988	0	0.1988	0.00908839	hyper-methylated	SH2B3
Chr2	113944634	0.112571	0.0302857	0.0822857	0.0263134	hyper-methylated	ACTR3
Chr12	52808413	0.127857	0.00116667	0.12669	0.00324726	hyper-methylated	KRT4
Chr1	153003130	0.166714	0.00116667	0.165548	0.00331778	hyper-methylated	SPRR3
Chr21	43774243	0.106857	0.00942857	0.0974286	0.00211656	hyper-methylated	CSTB
Chr1	153361018	0.2246	0.0474286	0.177171	0.010101	hyper-methylated	S100A9
Chr14	68897101	0.151714	0.0245714	0.127143	0.0203619	hyper-methylated	ACTN1
Chr11	117215526	0.062	0.00214286	0.0598571	0.0233838	hyper-methylated	PCSK7
Chr17	18450368	0.106857	0.027	0.0798571	0.0119421	hyper-methylated	KRT16P4
Chr10	112951055	0.196	0.584833	-0.388833	0.0380533	hypo-methylated	TCF7L2
Chr4	39743535	0.314	0.02275	0.29125	0.0130618	hyper-methylated	UBE2K
Chr12	22463289	0	0.397	-0.397	0.01195	hypo-methylated	C2CD5
Chr7	23189661	0.0747143	0	0.0747143	0.0307212	hyper-methylated	NUPL2
Chr19	45068934	0.1738	0.771333	-0.597533	0.0357701	hypo-methylated	CLASRP
Chr7	99042329	0.251571	0.0395	0.212071	0.04522	hyper-methylated	SMURF1
Chr5	61332808	0.600286	0.433	0.167286	0.0174825	hyper-methylated	ZSWIM6
Chr17	41501358	0.444143	0.00716667	0.436976	0.00503093	hyper-methylated	KRT13
Chr18	47458658	0.0788571	0	0.0788571	0.0297707	hyper-methylated	CTD-2130O13.1
Chr22	49962178	0.0571429	0	0.0571429	0.0307212	hyper-methylated	PIM3
Chr8	9635138	0.280143	0.122	0.158143	0.010518	hyper-methylated	TNKS
Chr1	153003156	0.212857	0.00266667	0.21019	0.00331778	hyper-methylated	SPRR3
Chr14	105391477	0.248167	0.0354	0.212767	0.0398233	hyper-methylated	PACS2
Chr20	63881132	0.0901429	0	0.0901429	0.00372197	hyper-methylated	TPD52L2
Chr15	90533287	0.0505714	0.1925	-0.141929	0.04522	hypo-methylated	CRTC3
Chr17	38674875	0.364286	0.61125	-0.246964	0.0242424	hypo-methylated	C17orf96
Chr15	64109260	0.1156	0	0.1156	0.048406	hyper-methylated	SNX1
ChrX	49086650	0.0521667	0.1388	-0.0866333	0.0336804	hypo-methylated	WDR45
ChrX	41340175	0.057	0.144429	-0.0874286	0.049973	hypo-methylated	DDX3X
Chr2	9597550	0.3796	0	0.3796	0.0324733	hyper-methylated	YWHAQ
Chr10	38450850	0.0204286	0.181571	-0.161143	0.00952795	hypo-methylated	RP11-291L22.9
Chr12	52813723	0.129714	0.00116667	0.128548	0.00324726	hyper-methylated	KRT4
Chr7	5307767	0.188857	0.298429	-0.109571	0.00699301	hypo-methylated	TNRC18
Chr1	153003397	0.202571	0.0035	0.199071	0.0257705	hyper-methylated	SPRR3
Chr11	19944573	0.173143	0.0447143	0.128429	0.00699301	hyper-methylated	NAV2
Chr9	95081406	0.3212	0.148857	0.172343	0.0479798	hyper-methylated	C9orf3
Chr1	231241233	0.0907143	0.168571	-0.0778571	0.0110723	hypo-methylated	GNPAT
Chr17	81561996	0.150286	0.0375714	0.112714	0.0070356	hyper-methylated	NPLOC4
Chr20	62861721	0.101143	0.002	0.0991429	0.00635356	hyper-methylated	TCFL5
Chr2	98180076	0.0847143	0	0.0847143	0.0181868	hyper-methylated	VWA3B
ChrX	54495716	0.61425	0.379714	0.234536	0.046719	hyper-methylated	FGD1
Chr11	67189763	0.110857	0	0.110857	0.0113573	hyper-methylated	KDM2A
Chr16	57782715	0.0425	0.199	-0.1565	0.0234363	hypo-methylated	KIFC3
Chr22	23377542	0.878143	1	-0.121857	0.00657202	hypo-methylated	CES5AP1
Chr2	201166295	0.0882857	0.0131429	0.0751429	0.018661	hyper-methylated	CFLAR
Chr11	535852	0.00816667	0.305286	-0.297119	0.0106345	hypo-methylated	HRAS
Chr22	35339827	0.00585714	0.0878571	-0.082	0.040686	hypo-methylated	TOM1
Chr16	72087901	0.2164	0.058	0.1584	0.049746	hyper-methylated	TXNL4B
Chr21	8212188	0.296571	0.242143	0.0544286	0.0146393	hyper-methylated	CH507-513H4.1
Chr5	179622646	0.103714	0.0464286	0.0572857	0.0262238	hyper-methylated	HNRNPH1
Chr11	65457165	0	0.157143	-0.157143	0.0447948	hypo-methylated	CMB9-22P13.1
Chr1	19319851	0.0605714	0.246857	-0.186286	0.0263134	hypo-methylated	PQLC2
Chr17	45509353	0.0353333	0.150286	-0.114952	0.042555	hypo-methylated	LRRC37A4P
Chr18	23467204	0.01	0.0662857	-0.0562857	0.0404342	hypo-methylated	RIOK3
Chr7	44702040	0.188857	0.0271429	0.161714	0.040686	hyper-methylated	OGDH
Chr8	144808749	0.249143	0.146143	0.103	0.0251866	hyper-methylated	ZNF517
Chr17	40039919	0.123143	0	0.123143	0.0297707	hyper-methylated	MED24
Chr18	722995	0.227333	0.0463333	0.181	0.0402534	hyper-methylated	YES1
Chr7	90387228	0.0524286	0.134571	-0.0821429	0.0262238	hypo-methylated	CLDN12
Chr15	64951924	0.794	1	-0.206	0.0210353	hypo-methylated	ANKDD1A
Chr3	197538599	0.0177143	0.177571	-0.159857	0.0130313	hypo-methylated	BDH1
Chr21	46562103	0.208	0.0664286	0.141571	0.0334937	hyper-methylated	DIP2A
Chr1	161003710	0.0981429	0	0.0981429	0.0447948	hyper-methylated	F11R
Chr12	27034833	0.431429	0.296143	0.135286	0.0378788	hyper-methylated	MED21
Chr20	3341822	0.037	0.3708	-0.3338	0.0297707	hypo-methylated	C20orf194
Chr6	53501201	0.0775714	0	0.0775714	0.0181868	hyper-methylated	GCLC
Chr4	67636712	0.116429	0	0.116429	0.00105758	hyper-methylated	UBA6
Chr1	153003484	0.342571	0.00616667	0.336405	0.00656735	hyper-methylated	SPRR3
Chr19	15385037	0.0848571	0.302571	-0.217714	0.0395883	hypo-methylated	AKAP8L
Chr9	75095983	0.1402	0	0.1402	0.0150785	hyper-methylated	OSTF1
Chr1	40302705	0.132143	0	0.132143	0.0297707	hyper-methylated	COL9A2
Chr12	52806799	0.086	0.00414286	0.0818571	0.00801012	hyper-methylated	KRT4
Chr10	119245902	0.111571	0	0.111571	0.0307212	hyper-methylated	GRK5
Chr5	175527974	0.0912857	0.0288571	0.0624286	0.0198977	hyper-methylated	SFXN1
Chr11	108365778	0.0624286	0.183857	-0.121429	0.0174825	hypo-methylated	ATM
Chr6	139193935	0.0577143	0	0.0577143	0.0181868	hyper-methylated	RP1-225E12.2
Chr1	161050710	0.246167	0	0.246167	0.0445506	hyper-methylated	ARHGAP30
Chr1	88874433	0.3445	0.05	0.2945	0.0234363	hyper-methylated	GTF2B
Chr6	6701156	0	0.213	-0.213	0.0307278	hypo-methylated	RP1-80N2.2
Chr1	180050550	0.1968	0	0.1968	0.0441713	hyper-methylated	CEP350
Chr13	97292159	0.197667	0.0453333	0.152333	0.0238095	hyper-methylated	MBNL2
Chr17	4713090	0.00485714	0.0964286	-0.0915714	0.033792	hypo-methylated	ARRB2
Chr19	653627	0.175571	0.0635714	0.112	0.0110723	hyper-methylated	RNF126
Chr7	4770284	0.124833	0.218714	-0.093881	0.0150193	hypo-methylated	FOXK1
Chr2	178540695	0.0744286	0	0.0744286	0.0181868	hyper-methylated	TTN
Chr2	201166241	0.325571	0.00728571	0.318286	0.00171087	hyper-methylated	CFLAR
Chr1	156051157	0.0941667	0.0161429	0.0780238	0.00509212	hyper-methylated	UBQLN4
Chr22	41622832	0.132286	0.0308	0.101486	0.0472798	hyper-methylated	XRCC6
Chr19	18272729	0	0.122857	-0.122857	0.0496321	hypo-methylated	KIAA1683
Chr12	52813647	0.193857	0.0035	0.190357	0.00982037	hyper-methylated	KRT4
Chr5	169097384	0.384429	0.198	0.186429	0.00595602	hyper-methylated	SLIT3
Chr3	49365201	0.111714	0.012	0.0997143	0.0151728	hyper-methylated	RHOA
Chr1	11999844	0.0532	0.274667	-0.221467	0.0221735	hypo-methylated	MFN2
Chr18	12324339	0.11	0.0288571	0.0811429	0.010518	hyper-methylated	TUBB6
Chr21	43774178	0.055	0.00371429	0.0512857	0.00214071	hyper-methylated	CSTB
Chr19	10275831	0.2548	0.017	0.2378	0.0357701	hyper-methylated	ICAM1
Chr9	2928162	0.93125	1	-0.06875	0.0416201	hypo-methylated	CARM1P1
Chr3	98593428	0.103286	0.0438571	0.0594286	0.0378788	hyper-methylated	CPOX
Chr10	95242474	0.0885714	0	0.0885714	0.00657202	hyper-methylated	PDLIM1
Chr1	36379526	0.0954286	0.0355714	0.0598571	0.0398084	hyper-methylated	STK40
Chr9	128330913	0	0.0778571	-0.0778571	0.0307212	hypo-methylated	COQ4
Chr17	4274099	0.112	0.00314286	0.108857	0.0235711	hyper-methylated	UBE2G1
Chr8	143694878	0.175429	0.0717143	0.103714	0.0213077	hyper-methylated	ZNF707
Chr1	224183262	0.0757143	0.129	-0.0532857	0.0404706	hypo-methylated	DEGS1
Chr22	46384206	0.0926667	0	0.0926667	0.0307278	hyper-methylated	CELSR1
Chr3	196321247	0.0641429	0	0.0641429	0.0456248	hyper-methylated	TM4SF19
Chr8	97659906	0.1968	0	0.1968	0.0324733	hyper-methylated	MTDH
Chr19	50509344	0.142667	0.048	0.0946667	0.00779583	hyper-methylated	JOSD2
Chr2	241252275	0.0848571	0.0211429	0.0637143	0.040686	hyper-methylated	HDLBP
Chr17	41500996	0.7798	0.1928	0.587	0.0344536	hyper-methylated	KRT13
Chr14	24311267	0.492429	0.296286	0.196143	0.0378788	hyper-methylated	LTB4R2
Chr5	149507741	0.0966	0	0.0966	0.048406	hyper-methylated	CSNK1A1
Chr2	231460292	0.0658571	0.00114286	0.0647143	0.0235711	hyper-methylated	NCL
Chr1	207057360	0.0771667	0.237429	-0.160262	0.0356864	hypo-methylated	PFKFB2
Chr9	127506470	0.738857	0.597286	0.141571	0.0262238	hyper-methylated	FAM129B
Chr12	54234105	0.2034	0.0154	0.188	0.0449086	hyper-methylated	CBX5
Chr2	26112830	0.0394286	0.186833	-0.147405	0.00787228	hypo-methylated	RAB10
Chr1	153003251	0.0867143	0.00166667	0.0850476	0.00331778	hyper-methylated	SPRR3
Chr17	41619507	0.0441429	0.551833	-0.50769	0.00336134	hypo-methylated	KRT17
Chr7	23189648	0.0535714	0	0.0535714	0.0307212	hyper-methylated	NUPL2
Chr7	100827375	0.144714	0.0211429	0.123571	0.0140941	hyper-methylated	EPHB4
Chr3	129716601	0.276857	0.124333	0.152524	0.0316528	hyper-methylated	TMCC1
Chr2	131076388	0.235714	0.0137143	0.222	0.00265029	hyper-methylated	FAM168B
Chr2	201166224	0.171286	0.015	0.156286	0.00204514	hyper-methylated	CFLAR
Chr1	151457425	0.2325	0.0987143	0.133786	0.034965	hyper-methylated	POGZ
Chr12	50683658	0.00385714	0.0792857	-0.0754286	0.040686	hypo-methylated	DIP2B
Chr2	26286571	0	0.228	-0.228	0.0441713	hypo-methylated	HADHB
Chr7	222523	0.0982857	0	0.0982857	0.0297707	hyper-methylated	FAM20C
Chr12	122377139	0.0937143	0	0.0937143	0.0307212	hyper-methylated	CLIP1
Chr17	75477731	0.188167	0.025	0.163167	0.044368	hyper-methylated	TMEM94
Chr11	19944983	0.387143	0.524	-0.136857	0.0110723	hypo-methylated	NAV2
Chr17	41505574	0.123714	0.00133333	0.122381	0.0219574	hyper-methylated	KRT13
Chr19	39485216	0.311667	0.08175	0.229917	0.042197	hyper-methylated	TIMM50
Chr17	76487541	0.0741429	0.2756	-0.201457	0.0316264	hypo-methylated	RHBDF2
Chr12	49635179	0.126143	0.0371429	0.089	0.00211656	hyper-methylated	PRPF40B
Chr19	35658707	0.0275714	0.101286	-0.0737143	0.00722622	hypo-methylated	COX6B1
Chr3	57855818	0.0733333	0	0.0733333	0.0284407	hyper-methylated	SLMAP
Chr2	241761438	0.2435	0.103833	0.139667	0.0449512	hyper-methylated	D2HGDH
Chr16	15703258	0.0738571	0.00171429	0.0721429	0.0336117	hyper-methylated	NDE1
Chr2	10448303	0.140833	0.0401667	0.100667	0.0415959	hyper-methylated	ODC1
Chr7	99042333	0.252	0.0395	0.2125	0.04522	hyper-methylated	SMURF1
Chr11	64774859	0.124857	0.0328571	0.092	0.0291249	hyper-methylated	SF1
Chr7	23520838	0.0928571	0	0.0928571	0.0307212	hyper-methylated	TRA2A
Chr11	19944572	0.228857	0.0527143	0.176143	0.00722622	hyper-methylated	NAV2
Chr11	32091278	0.0637143	0.00871429	0.055	0.0197587	hyper-methylated	RCN1
Chr9	38568356	0.369	0.025	0.344	0.0261792	hyper-methylated	RP11-392E22.9
Chr12	52811871	0.133286	0.00133333	0.131952	0.0151728	hyper-methylated	KRT4
Chr9	125364336	0.078	0.00516667	0.0728333	0.0360309	hyper-methylated	GAPVD1
Chr19	55378010	0.159	0	0.159	0.048406	hyper-methylated	TMEM190
Chr1	153003493	0.330429	0.00633333	0.324095	0.0100249	hyper-methylated	SPRR3
Chr19	14275279	0.0864286	0.155143	-0.0687143	0.00716238	hypo-methylated	CTD-2189E23.1
Chr20	1144028	0.0444286	0.165571	-0.121143	0.0291249	hypo-methylated	PSMF1
Chr1	153003550	0.430857	0.00916667	0.42169	0.0011655	hyper-methylated	SPRR3
Chr19	52878383	0.0512857	0.145	-0.0937143	0.0348056	hypo-methylated	ZNF320
Chr17	40177519	0.0615	0.128286	-0.0667857	0.0380533	hypo-methylated	RAPGEFL1
Chr9	92752074	0.2278	0	0.2278	0.0324733	hyper-methylated	BICD2
Chr12	11156895	0.0914286	0.00716667	0.0842619	0.0100126	hyper-methylated	PRH1-PRR4
Chr17	4364580	0.1356	0	0.1356	0.0150243	hyper-methylated	UBE2G1
Chr19	13835130	0.0687143	0.0118571	0.0568571	0.0282081	hyper-methylated	MIR24-2
Chr17	47709146	0.247286	0.052	0.195286	0.0378788	hyper-methylated	TBKBP1
Chr11	66793568	0.136857	0	0.136857	0.0297707	hyper-methylated	C11orf80
Chr3	122341579	0.211429	0.0143333	0.197095	0.0122992	hyper-methylated	CSTA
Chr1	84967830	0.386	0.2015	0.1845	0.00812704	hyper-methylated	MCOLN2
Chr16	88941193	0.525	0.229286	0.295714	0.0227167	hyper-methylated	CBFA2T3
Chr7	23189646	0.0542857	0	0.0542857	0.0307212	hyper-methylated	NUPL2
Chr12	52811962	0.263571	0.0025	0.261071	0.00318912	hyper-methylated	KRT4
Chr9	136500058	0.156	0.0185	0.1375	0.0115189	hyper-methylated	NOTCH1
Chr19	48499551	0.260571	0.389	-0.128429	0.0380533	hypo-methylated	LMTK3
Chr8	102394112	0.0968571	0	0.0968571	0.0447948	hyper-methylated	UBR5
Chr16	3485601	0.233714	0.313429	-0.0797143	0.0262238	hypo-methylated	NAA60
Chr7	99464433	0.157333	0	0.157333	0.0445506	hyper-methylated	PTCD1
Chr16	21864163	0.0768571	0.00528571	0.0715714	0.00222201	hyper-methylated	NPIPB4
Chr7	105233163	0.102143	0.0217143	0.0804286	0.0173321	hyper-methylated	SRPK2
Chr1	1067422	0.043	0.302167	-0.259167	0.0268831	hypo-methylated	RP11-465B22.3
Chr17	41501092	0.563429	0.0401667	0.523262	0.00813307	hyper-methylated	KRT13
Chr6	42438382	0	0.191	-0.191	0.0307278	hypo-methylated	TRERF1
Chr8	38140273	0	0.115714	-0.115714	0.0181868	hypo-methylated	ASH2L
Chr12	52813677	0.186857	0.00116667	0.18569	0.00324726	hyper-methylated	KRT4
Chr20	3868375	0.0577143	0.152857	-0.0951429	0.0110723	hypo-methylated	MAVS
Chr4	39744830	0.100286	0	0.100286	0.0307212	hyper-methylated	UBE2K
Chr3	49965545	0	0.078	-0.078	0.0307212	hypo-methylated	RBM6
Chr8	144523101	0.0114286	0.0752857	-0.0638571	0.00326029	hypo-methylated	LRRC14
Chr11	73104681	0.1308	0	0.1308	0.048406	hyper-methylated	FCHSD2
Chr1	2436337	0.0934286	0.0372857	0.0561429	0.0146393	hyper-methylated	PLCH2
Chr7	5982340	0.089	0.0124286	0.0765714	0.0475865	hyper-methylated	PMS2
Chr1	153003660	0.456571	0.0106667	0.445905	0.0011655	hyper-methylated	SPRR3
Chr1	231241235	0.0782857	0.146286	-0.068	0.010518	hypo-methylated	GNPAT
Chr11	63768640	0.0591667	0.119429	-0.0602619	0.0380533	hypo-methylated	C11orf95
Chr2	218250630	0.0761429	0.0195714	0.0565714	0.0392661	hyper-methylated	ARPC2
Chr7	131418261	0.0937143	0.207286	-0.113571	0.0179598	hypo-methylated	MKLN1
Chr3	122341598	0.206571	0.0155	0.191071	0.00815851	hyper-methylated	CSTA
Chr8	117897713	0.163333	0	0.163333	0.0256011	hyper-methylated	EXT1
Chr2	222701501	0.23	0.7166	-0.4866	0.015873	hypo-methylated	MOGAT1
Chr19	17268580	0.0742857	0	0.0742857	0.0307212	hyper-methylated	BABAM1
Chr16	89904916	0.466857	0.189857	0.277	0.002331	hyper-methylated	TCF25
Chr19	1242056	0.161857	0	0.161857	0.00372197	hyper-methylated	ATP5D
Chr8	19013557	0.0628571	0	0.0628571	0.0181868	hyper-methylated	PSD3
Chr15	64375169	0.105857	0	0.105857	0.0117809	hyper-methylated	KIAA0101
Chr1	145915037	0.0158571	0.112	-0.0961429	0.0475865	hypo-methylated	PEX11B
Chr9	133564624	0.0864	0	0.0864	0.0324733	hyper-methylated	ADAMTSL2
Chr11	112147193	0	0.159333	-0.159333	0.0114172	hypo-methylated	IL18
Chr12	52806681	0.594571	0.0225	0.572071	0.002331	hyper-methylated	KRT4
Chr3	19970967	0.161833	0.0151667	0.146667	0.00605466	hyper-methylated	RAB5A
Chr12	52808402	0.120143	0.00116667	0.118976	0.0106345	hyper-methylated	KRT4
Chr3	53336160	0.1845	0	0.1845	0.0416201	hyper-methylated	DCP1A
Chr14	77320779	0.476	0.284	0.192	0.034965	hyper-methylated	POMT2
Chr14	23061725	0.126833	0	0.126833	0.0168867	hyper-methylated	ACIN1
Chr16	4822460	0	0.104	-0.104	0.0330364	hypo-methylated	GLYR1
Chr10	112951051	0.293714	0.611833	-0.318119	0.0221445	hypo-methylated	TCF7L2
Chr15	52025721	0.143429	0	0.143429	0.0297707	hyper-methylated	MAPK6
Chr7	47959087	0.158143	0.0158571	0.142286	0.0235711	hyper-methylated	HUS1
Chr19	45703406	0.238286	0.029	0.209286	0.0112427	hyper-methylated	QPCTL
Chr12	13196865	0.0797143	0.00171429	0.078	0.00443187	hyper-methylated	EMP1
Chr2	127491495	0.122429	0.3415	-0.219071	0.0356864	hypo-methylated	IWS1
Chr19	3540648	0.157333	0.0158333	0.1415	0.0167114	hyper-methylated	C19orf71
Chr10	119594718	0.00628571	0.102429	-0.0961429	0.040686	hypo-methylated	TIAL1
Chr3	49365182	0.142833	0.0148	0.128033	0.00754623	hyper-methylated	RHOA
Chr7	55462903	0.192857	0	0.192857	0.022645	hyper-methylated	VOPP1
Chr4	151101096	0.0965	0.00671429	0.0897857	0.0354051	hyper-methylated	RPS3A
Chr18	12323739	0.0871429	0	0.0871429	0.0113573	hyper-methylated	TUBB6
Chr19	45703393	0.206286	0.0425	0.163786	0.0472734	hyper-methylated	QPCTL
Chr11	114447181	0.294714	0.0638571	0.230857	0.00489062	hyper-methylated	REXO2
Chr17	28900039	0.0632857	0.00371429	0.0595714	0.00419976	hyper-methylated	DHRS13
Chr6	71302586	0.18875	0.015	0.17375	0.0114172	hyper-methylated	OGFRL1
Chr14	23061733	0.128167	0	0.128167	0.0445506	hyper-methylated	ACIN1
Chr18	12310255	0.134857	0	0.134857	0.0181868	hyper-methylated	TUBB6
Chr11	66793569	0.136714	0	0.136714	0.0297707	hyper-methylated	C11orf80
Chr12	27695379	0.0138571	0.0672857	-0.0534286	0.0365393	hypo-methylated	PPFIBP1
Chr3	53336163	0.18225	0	0.18225	0.0416201	hyper-methylated	DCP1A
Chr11	66657447	0.120286	0	0.120286	0.0181868	hyper-methylated	RBM4
Chr1	32386183	0.071	0.208	-0.137	0.0334328	hypo-methylated	BSDC1
Chr7	74468977	0.163857	0.0408571	0.123	0.040686	hyper-methylated	GTF2IRD1
Chr22	50674498	0.741167	0.439714	0.301452	0.0380533	hyper-methylated	SHANK3
Chr10	119245904	0.116429	0	0.116429	0.0112353	hyper-methylated	GRK5
Chr8	144839979	0.0342857	0.143	-0.108714	0.049973	hypo-methylated	ZNF7
Chr5	169097374	0.311429	0.178286	0.133143	0.0213077	hyper-methylated	SLIT3
Chr5	179726327	0.0924286	0.0118571	0.0805714	0.0203619	hyper-methylated	CANX
Chr12	53408960	0.0473333	0.137667	-0.0903333	0.0434528	hypo-methylated	SP1
Chr2	202422431	0.0916	0	0.0916	0.048406	hyper-methylated	BMPR2
Chr1	179459787	0.0554286	0.112571	-0.0571429	0.00489062	hypo-methylated	AXDND1
Chr19	48499550	0.256429	0.391	-0.134571	0.0221445	hypo-methylated	LMTK3
Chr12	52813660	0.184714	0.001	0.183714	0.00657202	hyper-methylated	KRT4
ChrX	17719110	0.303429	0.604667	-0.301238	0.004662	hypo-methylated	NHS
Chr17	41501070	0.745857	0.0931667	0.65269	0.00813307	hyper-methylated	KRT13
Chr5	139274677	0.3854	0.0703333	0.315067	0.0357701	hyper-methylated	MATR3
Chr16	30902817	0.374167	0.0992857	0.274881	0.0372599	hyper-methylated	CTF1
Chr2	85308393	0.162714	0.0264	0.136314	0.0405624	hyper-methylated	TCF7L1
Chr4	89639594	0.104	0.2472	-0.1432	0.0183281	hypo-methylated	RP11-115D19.1
Chr15	61071298	0.2205	0.05375	0.16675	0.00952381	hyper-methylated	RORA
Chr15	41280969	0.0622857	0.118143	-0.0558571	0.00595602	hypo-methylated	CHP1
Chr6	42080496	0.16	0.377	-0.217	0.0262238	hypo-methylated	TAF8
Chr19	40237572	0.193714	0.0208333	0.172881	0.0354051	hyper-methylated	AKT2
Chr3	122341608	0.213429	0.0123333	0.201095	0.00656735	hyper-methylated	CSTA
Chr6	6701153	0	0.215833	-0.215833	0.0114172	hypo-methylated	RP1-80N2.2
Chr5	169097371	0.651143	0.814714	-0.163571	0.0110723	hypo-methylated	SLIT3
Chr12	52806597	0.595857	0.017	0.578857	0.00813307	hyper-methylated	KRT4
Chr19	41226873	0	0.0905714	-0.0905714	0.0181868	hypo-methylated	AXL
Chr16	85709842	0.625714	0.272333	0.353381	0.034965	hyper-methylated	C16orf74
Chr1	154156876	0.0595714	0	0.0595714	0.0447948	hyper-methylated	TPM3
Chr2	32312393	0.168286	0.065	0.103286	0.0174825	hyper-methylated	YIPF4
ChrX	123972562	0.226714	0.0211429	0.205571	0.0203619	hyper-methylated	STAG2
Chr11	64774868	0.104	0.0117143	0.0922857	0.0168366	hyper-methylated	SF1
Chr15	44512946	0.0605714	0	0.0605714	0.0297707	hyper-methylated	CTDSPL2
Chr14	64736633	0.132571	0.00457143	0.128	0.0138795	hyper-methylated	PLEKHG3
Chr15	78278917	0.464667	0	0.464667	0.0114172	hyper-methylated	WDR61
Chr1	153003409	0.283286	0.0045	0.278786	0.0118242	hyper-methylated	SPRR3
Chr2	202227321	0.0601429	0	0.0601429	0.0307212	hyper-methylated	SUMO1
Chr1	153003060	0.251	0.00283333	0.248167	0.00641963	hyper-methylated	SPRR3
Chr22	23180168	0.0455	0.182667	-0.137167	0.042197	hypo-methylated	BCR
Chr22	46382323	0.131857	0.0555	0.0763571	0.0328512	hyper-methylated	CELSR1
Chr6	161548941	0	0.061	-0.061	0.0297707	hypo-methylated	PARK2
Chr8	116091419	0.0774286	0.0134286	0.064	0.0282081	hyper-methylated	LINC00536
Chr8	42890405	0.105	0	0.105	0.0447948	hyper-methylated	RNF170
Chr1	153614500	0.064	0.0035	0.0605	0.0316528	hyper-methylated	S100A14
Chr11	64774867	0.108857	0.017	0.0918571	0.023756	hyper-methylated	SF1
Chr17	81561985	0.157143	0.0228571	0.134286	0.00296185	hyper-methylated	NPLOC4
Chr19	3540640	0.115167	0.00466667	0.1105	0.0262788	hyper-methylated	C19orf71
Chr10	51834792	0.428857	0.554429	-0.125571	0.0348056	hypo-methylated	PRKG1
Chr19	10277732	0.273429	0.0746667	0.198762	0.0166667	hyper-methylated	ICAM1
Chr17	4964780	0.0948571	0.0135714	0.0812857	0.0475865	hyper-methylated	SPAG7
Chr17	7237985	0.0971429	0	0.0971429	0.0307212	hyper-methylated	PHF23
Chr5	73854724	0.311	0.035	0.276	0.0316334	hyper-methylated	ARHGEF28
Chr11	19944568	0.214571	0.0537143	0.160857	0.0474012	hyper-methylated	NAV2
Chr11	3757572	0.226167	0.746	-0.519833	0.0139219	hypo-methylated	NUP98
Chr19	9291801	0.006	0.159	-0.153	0.0185615	hypo-methylated	CTC-325H20.4
Chr16	50036276	0.0148571	0.160714	-0.145857	0.00952795	hypo-methylated	CNEP1R1
Chr6	6701149	0	0.238833	-0.238833	0.0114172	hypo-methylated	RP1-80N2.2
Chr2	222701546	0.09625	0.474	-0.37775	0.015873	hypo-methylated	MOGAT1
Chr12	55773845	0.127167	0	0.127167	0.0284407	hyper-methylated	RP11-762I7.5
Chr17	42370105	0.0108571	0.125	-0.114143	0.0302416	hypo-methylated	STAT3
Chr7	105514925	0.151	0.496667	-0.345667	0.0238095	hypo-methylated	PUS7
Chr9	116503076	0.102143	0.0337143	0.0684286	0.0400288	hyper-methylated	ASTN2
Chr13	110174661	0.264	0.0537143	0.210286	0.00214071	hyper-methylated	COL4A1
Chr1	153003751	0.309571	0.00516667	0.304405	0.00336134	hyper-methylated	SPRR3
Chr6	32165178	0.0283333	0.249	-0.220667	0.0151728	hypo-methylated	EGFL8
Chr21	8211495	0.002	0.0682857	-0.0662857	0.0205981	hypo-methylated	CH507-513H4.1
Chr19	2048227	0.95825	0.635	0.32325	0.0100305	hyper-methylated	MKNK2
Chr12	85801695	0.1025	0.0182	0.0843	0.0296566	hyper-methylated	RASSF9
Chr10	109918887	0.2105	0.0906	0.1199	0.030303	hyper-methylated	XPNPEP1
Chr1	153003502	0.310286	0.00666667	0.303619	0.004662	hyper-methylated	SPRR3
Chr15	64981571	0	0.17225	-0.17225	0.0416201	hypo-methylated	SPG21
Chr6	161548938	0	0.0588571	-0.0588571	0.0297707	hypo-methylated	PARK2
Chr17	8318347	0	0.0594286	-0.0594286	0.0447948	hypo-methylated	ARHGEF15
Chr1	153003317	0.122143	0.00216667	0.119976	0.00641963	hyper-methylated	SPRR3
Chr15	89898816	0.0822857	0.0297143	0.0525714	0.0110723	hyper-methylated	ARPIN
Chr5	139274674	0.3956	0.0703333	0.325267	0.0357701	hyper-methylated	MATR3
Chr7	140027212	0.0866667	0	0.0866667	0.0184955	hyper-methylated	PARP12
Chr11	535828	0.02425	0.298857	-0.274607	0.0447226	hypo-methylated	HRAS
Chr16	22495505	0.248857	0.114571	0.134286	0.0178336	hyper-methylated	NPIPB5
Chr17	82447096	0.106333	0.3495	-0.243167	0.0403242	hypo-methylated	C17orf62
Chr11	66857265	0.349	0.268143	0.0808571	0.0011655	hyper-methylated	LRFN4
Chr4	2473008	0.0952857	0	0.0952857	0.0297707	hyper-methylated	RNF4
Chr1	204400579	0.231143	0.517667	-0.286524	0.0221445	hypo-methylated	RP11-739N20.2
Chr1	153003723	0.391143	0.00566667	0.385476	0.00336134	hyper-methylated	SPRR3
Chr10	103165807	0.1258	0.0208333	0.104967	0.0464841	hyper-methylated	NT5C2
Chr1	153093192	0.221	0.0345	0.1865	0.0438264	hyper-methylated	SPRR2E
Chr14	61714933	0.0915714	0.0157143	0.0758571	0.0392661	hyper-methylated	HIF1A
Chr15	71588272	0	0.1356	-0.1356	0.0324733	hypo-methylated	THSD4
Chr5	148112903	0.0744286	0.00142857	0.073	0.0144201	hyper-methylated	SPINK5
Chr1	231365574	0.1	0.00214286	0.0978571	0.0235711	hyper-methylated	EGLN1
Chr17	8318344	0.004	0.0782857	-0.0742857	0.0431544	hypo-methylated	ARHGEF15
Chr19	27805809	0.181143	0.36725	-0.186107	0.0424242	hypo-methylated	SLC25A1P5
Chr15	64953978	0.470286	0.355571	0.114714	0.0262238	hyper-methylated	ANKDD1A
Chr12	53038028	0.128286	0	0.128286	0.0447948	hyper-methylated	EIF4B
Chr12	57430641	0.3296	0.03125	0.29835	0.0342039	hyper-methylated	R3HDM2
Chr22	42383447	0.0928333	0.190714	-0.097881	0.034965	hypo-methylated	NFAM1
Chr15	40693021	0	0.156833	-0.156833	0.0284407	hypo-methylated	RAD51-AS1
Chr2	241251959	0.0641429	0	0.0641429	0.0447948	hyper-methylated	HDLBP
Chr17	59839117	0.126429	0.0191667	0.107262	0.0227418	hyper-methylated	VMP1
Chr12	43788015	0.0612857	0.139286	-0.078	0.0348056	hypo-methylated	IRAK4
Chr20	64049449	0.269286	0.167714	0.101571	0.0110723	hyper-methylated	SOX18
Chr7	23138050	0.124571	0	0.124571	0.0294159	hyper-methylated	KLHL7
Chr20	63925455	0.072	0	0.072	0.0113573	hyper-methylated	DNAJC5
Chr22	23296249	0.2422	0.0166	0.2256	0.00970079	hyper-methylated	BCR
Chr5	179345231	0.0871429	0.02	0.0671429	0.0393684	hyper-methylated	ADAMTS2
Chr3	134250575	0.284714	0.215143	0.0695714	0.0174825	hyper-methylated	RYK
Chr12	93431976	0.083	0	0.083	0.0284407	hyper-methylated	UBE2N
Chr10	29500480	0.0225714	0.0872857	-0.0647143	0.0166717	hypo-methylated	SVIL
Chr7	99455453	0.168	0.017	0.151	0.0138795	hyper-methylated	PTCD1
Chr9	105397838	0.0552857	0	0.0552857	0.0307212	hyper-methylated	SLC44A1
Chr14	61714924	0.0888571	0.0158571	0.073	0.0457958	hyper-methylated	HIF1A
Chr17	4964775	0.129429	0.0244286	0.105	0.0138795	hyper-methylated	SPAG7
Chr1	153003046	0.245143	0.00266667	0.242476	0.00331778	hyper-methylated	SPRR3
Chr21	43774200	0.0731429	0.00585714	0.0672857	0.00204514	hyper-methylated	CSTB
Chr3	49052576	0.3255	0.0806667	0.244833	0.0200224	hyper-methylated	QRICH1
Chr11	694978	0.0213333	0.1025	-0.0811667	0.0275319	hypo-methylated	EPS8L2
Chr19	12127789	0.171	0.310333	-0.139333	0.0021645	hypo-methylated	ZNF20
Chr11	85484146	0	0.118286	-0.118286	0.0181868	hypo-methylated	DLG2
Chr7	23520842	0.093	0	0.093	0.0447948	hyper-methylated	TRA2A
Chr16	88941196	0.52475	0.238857	0.285893	0.0293873	hyper-methylated	CBFA2T3
Chr4	67636720	0.101	0	0.101	0.00105758	hyper-methylated	UBA6
Chr1	43557518	0.153167	0.01775	0.135417	0.0130618	hyper-methylated	PTPRF
Chr19	36152113	0	0.122857	-0.122857	0.0297707	hypo-methylated	COX7A1
Chr16	15703306	0.135833	0.005	0.130833	0.00527816	hyper-methylated	NDE1
Chr12	52806753	0.654429	0.027	0.627429	0.00527816	hyper-methylated	KRT4
Chr2	201166253	0.337	0.0221429	0.314857	0.00204514	hyper-methylated	CFLAR
Chr4	68337295	0.877714	0.99	-0.112286	0.0153212	hypo-methylated	YTHDC1
Chr3	50112978	0.209714	0.0968571	0.112857	0.0387108	hyper-methylated	RBM5
Chr6	42989628	0.117429	0.0608571	0.0565714	0.0110723	hyper-methylated	PPP2R5D
Chr15	41394297	0	0.081	-0.081	0.0113573	hypo-methylated	NDUFAF1
Chr18	722987	0.2355	0.0208571	0.214643	0.0243298	hyper-methylated	YES1
Chr17	81249519	0.1514	0.0256667	0.125733	0.0357701	hyper-methylated	SLC38A10
Chr1	94530051	0.0768571	0	0.0768571	0.0307212	hyper-methylated	F3
Chr5	149507743	0.0994	0	0.0994	0.048406	hyper-methylated	CSNK1A1
Chr22	23377545	0.886	1	-0.114	0.00657202	hypo-methylated	CES5AP1
Chr10	119594752	0	0.085	-0.085	0.0307212	hypo-methylated	TIAL1
Chr5	61392695	0.1664	0	0.1664	0.0441713	hyper-methylated	ZSWIM6
Chr11	64774865	0.107143	0.0117143	0.0954286	0.0168366	hyper-methylated	SF1
Chr20	3869235	0.0227143	0.0842857	-0.0615714	0.0365393	hypo-methylated	MAVS
Chr2	23987683	0.0858571	0.213	-0.127143	0.0174825	hypo-methylated	UBXN2A
Chr4	1242207	0.494429	0.338714	0.155714	0.0378788	hyper-methylated	CTBP1
Chr7	77538512	0.162429	0.0228	0.139629	0.0433077	hyper-methylated	PTPN12
Chr1	153003621	0.720429	0.0385	0.681929	0.00336134	hyper-methylated	SPRR3
Chr1	63267125	0.116571	0.701833	-0.585262	0.002331	hypo-methylated	LINC00466
Chr16	69714774	0.11125	0	0.11125	0.0107996	hyper-methylated	NQO1
Chr12	57755217	0.0638571	0.007	0.0568571	0.00204514	hyper-methylated	CDK4
Chr22	20131893	0.514571	0.305571	0.209	0.0262238	hyper-methylated	ZDHHC8
Chr7	2595484	0.0732857	0	0.0732857	0.0113573	hyper-methylated	IQCE
Chr1	9108834	0.204	0.0871667	0.116833	0.025974	hyper-methylated	GPR157
Chr17	19188068	0.00657143	0.0737143	-0.0671429	0.0251866	hypo-methylated	SNORD3A
Chr8	144196174	0.0878571	0.013	0.0748571	0.0114894	hyper-methylated	MROH1
Chr8	37762794	0.4024	0.238	0.1644	0.0340943	hyper-methylated	PROSC
Chr1	35436057	0.161857	0.068	0.0938571	0.0406919	hyper-methylated	KIAA0319L
Chr3	49312961	0.1126	0.547667	-0.435067	0.0346612	hypo-methylated	USP4
Chr6	43138260	0.108333	0	0.108333	0.0256011	hyper-methylated	PTK7
Chr1	153003540	0.413714	0.00816667	0.405548	0.00527816	hyper-methylated	SPRR3
Chr16	4406789	0.107	0	0.107	0.0447948	hyper-methylated	CORO7
Chr9	137609385	0.203	0.0532857	0.149714	0.0343085	hyper-methylated	ARRDC1
Chr11	4092692	0.148	0.041	0.107	0.0110723	hyper-methylated	STIM1
Chr12	120090571	0.3565	0.0595	0.297	0.0234363	hyper-methylated	BICDL1
Chr22	46177098	0.0948333	0	0.0948333	0.0284407	hyper-methylated	PPARA
Chr13	30650115	0.212833	0.0333333	0.1795	0.0275319	hyper-methylated	USPL1
Chr19	3461953	0	0.171	-0.171	0.0297707	hypo-methylated	NFIC
Chr3	183034352	0.521	0.1255	0.3955	0.015873	hyper-methylated	MCCC1
Chr7	66699752	0.109667	0.0231667	0.0865	0.0379415	hyper-methylated	KCTD7
Chr7	99477605	0.1075	0.3314	-0.2239	0.0340943	hypo-methylated	ZNF789
Chr12	52806950	0.194429	0.00166667	0.192762	0.00647784	hyper-methylated	KRT4
Chr16	3485598	0.240857	0.323143	-0.0822857	0.0262238	hypo-methylated	NAA60
Chr14	68787890	0.0285714	0.0867143	-0.0581429	0.0400288	hypo-methylated	ZFP36L1
Chr1	207057365	0.0656667	0.259429	-0.193762	0.0176204	hypo-methylated	PFKFB2
Chr12	52813632	0.231571	0.002	0.229571	0.00371597	hyper-methylated	KRT4
Chr9	37882897	0.133714	0.301667	-0.167952	0.0220875	hypo-methylated	RP11-613M10.9
Chr12	52811879	0.149429	0.00116667	0.148262	0.0106345	hyper-methylated	KRT4
Chr1	153003124	0.171429	0.00216667	0.169262	0.00331778	hyper-methylated	SPRR3
ChrX	154430413	0.00985714	0.065	-0.0551429	0.0203619	hypo-methylated	ATP6AP1
Chr2	240568459	0.077	0.216714	-0.139714	0.0215717	hypo-methylated	RNPEPL1
Chr12	50549598	0.100429	0	0.100429	0.0181868	hyper-methylated	DIP2B
Chr16	71804165	0.145	0	0.145	0.0324733	hyper-methylated	AP1G1
Chr19	52878368	0.0578571	0.192143	-0.134286	0.015082	hypo-methylated	ZNF320
Chr5	179622644	0.134143	0.0544286	0.0797143	0.0262238	hyper-methylated	HNRNPH1
Chr16	66555142	0.0498333	0.2375	-0.187667	0.0379415	hypo-methylated	CKLF
Chr7	99042325	0.261429	0.0395	0.221929	0.0447226	hyper-methylated	SMURF1
ChrX	151406452	0.0885714	0.008	0.0805714	0.0235711	hyper-methylated	VMA21
Chr3	122325269	0.0912857	0.0045	0.0867857	0.0220875	hyper-methylated	CSTA
Chr1	206727722	0.3004	0.025	0.2754	0.00970079	hyper-methylated	MAPKAPK2
Chr12	52808408	0.121286	0.00133333	0.119952	0.0151728	hyper-methylated	KRT4
Chr21	43774195	0.0664286	0.00542857	0.061	0.00396059	hyper-methylated	CSTB
Chr12	57755588	0.002	0.055	-0.053	0.0235711	hypo-methylated	CDK4
Chr7	73671393	0.141	0.0347143	0.106286	0.0330192	hyper-methylated	VPS37D
Chr12	52813700	0.141143	0.001	0.140143	0.00206716	hyper-methylated	KRT4
Chr19	51341392	0.176	0.302667	-0.126667	0.0221735	hypo-methylated	VSIG10L
Chr2	241567649	0.132	0.5126	-0.3806	0.0211767	hypo-methylated	BOK
Chr5	61332809	0.636286	0.461857	0.174429	0.00699301	hyper-methylated	ZSWIM6
Chr11	66657420	0.156429	0.0138333	0.142595	0.0360309	hyper-methylated	RBM4
Chr2	241252273	0.0847143	0.0215714	0.0631429	0.040686	hyper-methylated	HDLBP
Chr12	52806930	0.190857	0.00183333	0.189024	0.00396433	hyper-methylated	KRT4
Chr10	26567160	0.311143	0.099	0.212143	0.0400288	hyper-methylated	APBB1IP
Chr17	2650480	0.0967143	0.00942857	0.0872857	0.0203619	hyper-methylated	PAFAH1B1
Chr12	3628142	0.4244	0.879667	-0.455267	0.0357143	hypo-methylated	CRACR2A
Chr1	16474940	0.7138	0.3426	0.3712	0.031746	hyper-methylated	CROCCP3
Chr17	77487254	0.117143	0.006	0.111143	0.00952795	hyper-methylated	2020-09-09
Chr15	63056400	0.0428571	0.173857	-0.131	0.049973	hypo-methylated	TPM1
Chr5	179633811	0.4645	0.1	0.3645	0.0212669	hyper-methylated	HNRNPH1
Chr19	54446561	0.233714	0.137571	0.0961429	0.0378788	hyper-methylated	LENG8-AS1
Chr20	45884751	0.0745714	0.296714	-0.222143	0.0474012	hypo-methylated	ZSWIM1
ChrX	132852082	0.130286	0	0.130286	0.0307212	hyper-methylated	HS6ST2
Chr7	66699743	0.0672857	0.00733333	0.0599524	0.0360309	hyper-methylated	KCTD7
Chr17	41501726	0.167571	0.00133333	0.166238	0.00449889	hyper-methylated	KRT13
Chr17	82051156	0.100714	0.0184286	0.0822857	0.0102638	hyper-methylated	RFNG
Chr1	43995103	0.117714	0.0248571	0.0928571	0.0166717	hyper-methylated	SLC6A9
Chr22	30654092	0.0874286	0.152429	-0.065	0.0406919	hypo-methylated	DUSP18
Chr1	153614489	0.0608571	0.00283333	0.0580238	0.0316528	hyper-methylated	S100A14
Chr1	77876105	0.221714	0.0285714	0.193143	0.049973	hyper-methylated	FAM73A
Chr16	4406765	0.134857	0.0378333	0.0970238	0.0372599	hyper-methylated	CORO7
Chr17	6901053	0.1085	0	0.1085	0.0168867	hyper-methylated	ALOX12P2
Chr12	52813645	0.199714	0.002	0.197714	0.00371597	hyper-methylated	KRT4
Chr2	218346196	0.191857	0.0082	0.183657	0.00494857	hyper-methylated	PNKD
Chr20	34502609	0.176	0.021	0.155	0.0181785	hyper-methylated	ITCH
Chr19	10277731	0.250429	0.073	0.177429	0.0333333	hyper-methylated	ICAM1
Chr22	43010614	0.1416	0.022	0.1196	0.0481402	hyper-methylated	PACSIN2
Chr7	23189660	0.0528571	0	0.0528571	0.0307212	hyper-methylated	NUPL2
Chr2	151250516	0.02775	0.304429	-0.276679	0.0171232	hypo-methylated	RBM43
Chr13	113836906	0.842	0.323	0.519	0.00336134	hyper-methylated	GAS6
Chr21	32479396	0.2205	0.0328	0.1877	0.0179428	hyper-methylated	EVA1C
Chr2	43431999	0.1885	0	0.1885	0.0107996	hyper-methylated	THADA
Chr1	6522791	0.156333	0	0.156333	0.0344768	hyper-methylated	NOL9
Chr19	45394742	0.025	0.1514	-0.1264	0.0183975	hypo-methylated	PPP1R13L
Chr1	88874460	0.0608571	0	0.0608571	0.0447948	hyper-methylated	GTF2B
Chr5	42721048	0.0276667	0.138429	-0.110762	0.0331061	hypo-methylated	GHR
Chr16	30651304	0.0738571	0.0235714	0.0502857	0.0387108	hyper-methylated	PRR14
Chr11	33074116	0.163571	0.03	0.133571	0.00895956	hyper-methylated	AC131263.1
Chr1	35538495	0.2246	0.450667	-0.226067	0.017316	hypo-methylated	KIAA0319L
Chr15	71588275	0	0.1386	-0.1386	0.0324733	hypo-methylated	THSD4
Chr8	140534885	0.594857	0.074	0.520857	0.000582751	hyper-methylated	AGO2
Chr11	12962288	0.0705	0	0.0705	0.0284407	hyper-methylated	LINC00958
Chr19	8482211	0.029	0.127857	-0.0988571	0.0354051	hypo-methylated	HNRNPM
Chr1	156051159	0.088	0.0187143	0.0692857	0.0119421	hyper-methylated	UBQLN4
Chr1	61219885	0	0.07	-0.07	0.0307212	hypo-methylated	NFIA
Chr1	153614504	0.0701429	0.006	0.0641429	0.0449078	hyper-methylated	S100A14
Chr5	43129769	0.374	0.6825	-0.3085	0.0220875	hypo-methylated	ZNF131
Chr17	41501307	0.223	0.00133333	0.221667	0.00449889	hyper-methylated	KRT13
Chr8	85177523	0.18	0.118857	0.0611429	0.0474012	hyper-methylated	E2F5
Chr21	43774211	0.0807143	0.00714286	0.0735714	0.000582751	hyper-methylated	CSTB
Chr4	103997482	0.5	0.7204	-0.2204	0.031746	hypo-methylated	RP11-703G6.1
Chr16	19541595	0.130429	0	0.130429	0.0307212	hyper-methylated	CCP110
Chr7	100869029	0.2336	0.589	-0.3554	0.0357143	hypo-methylated	TRIP6
Chr17	1540707	0.0171667	0.1932	-0.176033	0.044368	hypo-methylated	PITPNA
Chr3	188433648	0.833667	1	-0.166333	0.0445506	hypo-methylated	LPP
Chr17	76487531	0.065	0.2622	-0.1972	0.0316264	hypo-methylated	RHBDF2
Chr2	151250518	0.02775	0.290143	-0.262393	0.0333599	hypo-methylated	RBM43
Chr1	153003293	0.0895714	0.002	0.0875714	0.00563947	hyper-methylated	SPRR3
Chr17	75136743	0.149	0.352667	-0.203667	0.0357701	hypo-methylated	HN1
Chr19	10931691	0.239667	0.655571	-0.415905	0.0372599	hypo-methylated	C19orf52
Chr19	15328860	0.2286	0	0.2286	0.0324733	hyper-methylated	BRD4
Chr17	16353226	0.270143	0.442667	-0.172524	0.00815851	hypo-methylated	CENPV
Chr9	136406233	0.546667	0.95575	-0.409083	0.0139219	hypo-methylated	SDCCAG3
Chr11	131460684	0.006	0.1298	-0.1238	0.0285193	hypo-methylated	NTM
Chr19	36152110	0	0.227	-0.227	0.0297707	hypo-methylated	COX7A1
Chr15	82833854	0.120571	0.0164286	0.104143	0.0155053	hyper-methylated	WHAMM
Chr19	15395748	0.431714	0.127333	0.304381	0.0259771	hyper-methylated	AKAP8L
Chr7	1466634	0.1418	0.0291429	0.112657	0.0115398	hyper-methylated	RP11-1246C19.1
Chr1	153003347	0.159	0.00233333	0.156667	0.013792	hyper-methylated	SPRR3
Chr3	120094055	0	0.0624286	-0.0624286	0.0113573	hypo-methylated	GSK3B
Chr19	11817947	0.1496	0.0197143	0.129886	0.0297707	hyper-methylated	ZNF440
Chr2	43431969	0.129	0	0.129	0.0416201	hyper-methylated	THADA
Chr11	62841739	0.0695	0.621833	-0.552333	0.0477332	hypo-methylated	WDR74
Chr1	150562862	0.097	0.342	-0.245	0.0333333	hypo-methylated	ADAMTSL4-AS1
Chr7	22730185	0.5625	0.0983333	0.464167	0.00715478	hyper-methylated	IL6
Chr16	15703279	0.0902857	0.00357143	0.0867143	0.00808112	hyper-methylated	NDE1
Chr12	52806618	0.600143	0.0195	0.580643	0.00649326	hyper-methylated	KRT4
Chr1	28378096	0.289714	0.08	0.209714	0.0220409	hyper-methylated	PHACTR4
Chr19	15395751	0.298286	0.0535	0.244786	0.0472734	hyper-methylated	AKAP8L
Chr19	3540642	0.12	0.00516667	0.114833	0.0167114	hyper-methylated	C19orf71
Chr10	38450858	0	0.140143	-0.140143	0.01195	hypo-methylated	RP11-291L22.9
Chr12	43788025	0.0595714	0.140571	-0.081	0.0179598	hypo-methylated	IRAK4
Chr8	97671222	0.200857	0.0456	0.155257	0.0405624	hyper-methylated	MTDH
Chr1	153003144	0.257143	0.003	0.254143	0.00323167	hyper-methylated	SPRR3
Chr21	43774239	0.111714	0.00928571	0.102429	0.0011655	hyper-methylated	CSTB
Chr12	52806667	0.578857	0.0191667	0.55969	0.002331	hyper-methylated	KRT4
Chr2	68687660	0.103571	0.0455	0.0580714	0.0472734	hyper-methylated	ARHGAP25
Chr7	105012044	0.128857	0.008	0.120857	0.0233838	hyper-methylated	LINC01004
Chr17	29176818	0.467857	0.101429	0.366429	0.0291249	hyper-methylated	MYO18A
Chr1	109064121	0.141571	0.0508571	0.0907143	0.0262238	hyper-methylated	TAF13
Chr9	123254364	0.249667	0	0.249667	0.0114172	hyper-methylated	STRBP
Chr3	128912068	0.111714	0	0.111714	0.00105758	hyper-methylated	RP11-723O4.6
Chr1	21297187	0.2956	0	0.2956	0.0324733	hyper-methylated	ECE1
Chr1	228335258	0.095	0.0265714	0.0684286	0.042555	hyper-methylated	OBSCN
Chr12	52808416	0.131286	0.00133333	0.129952	0.0151728	hyper-methylated	KRT4
Chr1	155057682	0.141714	0.0565714	0.0851429	0.00315891	hyper-methylated	ADAM15
Chr11	44590493	0.193429	0.0418333	0.151595	0.0204616	hyper-methylated	CD82
Chr1	153003139	0.280286	0.00316667	0.277119	0.00336134	hyper-methylated	SPRR3
Chr19	2090717	0.24975	0.03125	0.2185	0.0265187	hyper-methylated	MOB3A
Chr3	129800980	0.0572857	0.163714	-0.106429	0.0395883	hypo-methylated	TMCC1
Chr1	161071779	0.0705714	0	0.0705714	0.0181868	hyper-methylated	NECTIN4
Chr8	144442868	0.0961667	0	0.0961667	0.0114172	hyper-methylated	TONSL
Chr17	59839115	0.143429	0.0243333	0.119095	0.016839	hyper-methylated	VMP1
Chr17	41619537	0.0317143	0.505	-0.473286	0.0011655	hypo-methylated	KRT17
ChrX	77556418	0.415333	0.701333	-0.286	0.0275319	hypo-methylated	ATRX
Chr12	122409989	0.0355	0.132333	-0.0968333	0.0415959	hypo-methylated	CLIP1
Chr11	62841732	0.0705	0.601667	-0.531167	0.0477332	hypo-methylated	WDR74
Chr11	123150652	0.6085	0.786167	-0.177667	0.025974	hypo-methylated	CLMP
Chr10	28293694	0.963	0.455429	0.507571	0.0065559	hyper-methylated	MPP7
Chr16	90170826	0.140286	0.0415714	0.0987143	0.0147495	hyper-methylated	FAM157C
Chr8	127897585	0.118	0.0616667	0.0563333	0.025974	hyper-methylated	PVT1
Chr11	19944566	0.5415	0.879143	-0.337643	0.004662	hypo-methylated	NAV2
Chr19	3422653	0	0.0801429	-0.0801429	0.0307212	hypo-methylated	NFIC
Chr2	53979383	0.203	0	0.203	0.0441713	hyper-methylated	ACYP2
Chr7	101445615	0.0601429	0	0.0601429	0.0113573	hyper-methylated	COL26A1
Chr1	156734817	0.0841429	0.198571	-0.114429	0.0208808	hypo-methylated	RRNAD1
Chr1	62161598	0.05	0.3225	-0.2725	0.0356864	hypo-methylated	PATJ
Chr17	41501727	0.166	0.00133333	0.164667	0.00449889	hyper-methylated	KRT13
Chr9	75096008	0.219	0.02	0.199	0.0177501	hyper-methylated	OSTF1
Chr19	45394738	0.0271429	0.1502	-0.123057	0.0316264	hypo-methylated	PPP1R13L
Chr6	73517537	0.0822857	0.0271429	0.0551429	0.0474012	hyper-methylated	EEF1A1
Chr11	118647613	0.0875714	0.00971429	0.0778571	0.0280206	hyper-methylated	PHLDB1
Chr11	64774854	0.141143	0.0347143	0.106429	0.0291249	hyper-methylated	SF1
Chr11	76380856	0.554286	0.439714	0.114571	0.0213077	hyper-methylated	THAP12
Chr7	100222380	0.225143	0.00757143	0.217571	0.00950435	hyper-methylated	GATS
Chr11	16756663	0.05	0.158571	-0.108571	0.00813307	hypo-methylated	C11orf58
Chr6	3065156	0.119667	0.323833	-0.204167	0.0247217	hypo-methylated	RIPK1
Chr5	179726328	0.0987143	0.0121429	0.0865714	0.014047	hyper-methylated	CANX
Chr1	153056175	0.32125	0.0408333	0.280417	0.00952381	hyper-methylated	SPRR2A
Chr11	57786298	0.00542857	0.0858571	-0.0804286	0.00635356	hypo-methylated	TMX2-CTNND1
Chr11	24999529	0.307286	0.237714	0.0695714	0.0262238	hyper-methylated	LUZP2
Chr12	52811838	0.0947143	0.001	0.0937143	0.00206716	hyper-methylated	KRT4
Chr7	48088804	0.364	0.0571667	0.306833	0.0249921	hyper-methylated	UPP1
Chr17	41774862	0.170571	0.051	0.119571	0.0496964	hyper-methylated	JUP
Chr3	50010802	0.1734	0.0131667	0.160233	0.0285193	hyper-methylated	RBM6
Chr17	41619546	0.0327143	0.5055	-0.472786	0.00336134	hypo-methylated	KRT17
Chr1	52523270	0.299167	0.0912	0.207967	0.017316	hyper-methylated	ZCCHC11
Chr16	66922828	0.0131429	0.105714	-0.0925714	0.00950435	hypo-methylated	RRAD
Chr1	35538494	0.2466	0.46	-0.2134	0.030303	hypo-methylated	KIAA0319L
Chr1	153003469	0.393571	0.0065	0.387071	0.00813307	hyper-methylated	SPRR3
Chr10	87107301	0.0914286	0.198714	-0.107286	0.0213077	hypo-methylated	FAM35A
Chr1	153003075	0.257714	0.00216667	0.255548	0.00411785	hyper-methylated	SPRR3
Chr17	47974726	0.435	0.151	0.284	0.00214071	hyper-methylated	CDK5RAP3
Chr4	186509354	0.1755	0.025	0.1505	0.0470163	hyper-methylated	RP11-215A19.2
Chr5	169097366	0.229714	0.110571	0.119143	0.0378788	hyper-methylated	SLIT3
Chr1	156131230	0.105143	0.00542857	0.0997143	0.040686	hyper-methylated	LMNA
Chr5	139613984	0.0685	0	0.0685	0.0284407	hyper-methylated	UBE2D2
Chr9	75095980	0.1036	0	0.1036	0.0253699	hyper-methylated	OSTF1
Chr11	64774858	0.124857	0.0372857	0.0875714	0.0400288	hyper-methylated	SF1
Chr8	54053357	0	0.0805	-0.0805	0.0184955	hypo-methylated	LYPLA1
Chr17	76729182	0.147571	0.0222	0.125371	0.0417406	hyper-methylated	METTL23
Chr1	6522826	0.214333	0	0.214333	0.0344768	hyper-methylated	NOL9
Chr5	61392694	0.167	0	0.167	0.0150785	hyper-methylated	ZSWIM6
Chr19	14490132	0.0392857	0.140286	-0.101	0.0330192	hypo-methylated	GIPC1
Chr1	109064088	0.202	0.105571	0.0964286	0.0378788	hyper-methylated	TAF13
Chr6	42744768	0.133429	0.0684286	0.065	0.0250262	hyper-methylated	TBCC
Chr16	22495504	0.245286	0.116429	0.128857	0.0213077	hyper-methylated	NPIPB5
Chr1	150301366	0.294571	0.0566	0.237971	0.0141588	hyper-methylated	MRPS21
Chr10	68481684	0.01	0.120571	-0.110571	0.033792	hypo-methylated	SLC25A16
Chr21	8217089	0.205429	0.268714	-0.0632857	0.0262238	hypo-methylated	CH507-513H4.1
Chr3	196911709	0.0171429	0.0982857	-0.0811429	0.0168366	hypo-methylated	SENP5
Chr22	38314052	0.0418571	0.124667	-0.0828095	0.0182559	hypo-methylated	CSNK1E
Chr3	11179581	0.185429	0.0484	0.137029	0.0496964	hyper-methylated	HRH1
Chr3	183034346	0.525	0.12625	0.39875	0.015873	hyper-methylated	MCCC1
Chr12	2572632	0.100429	0.0433333	0.0570952	0.026392	hyper-methylated	CACNA1C
Chr7	140699040	0	0.124	-0.124	0.0307212	hypo-methylated	NDUFB2
Chr4	674847	0.429286	0.352714	0.0765714	0.00722622	hyper-methylated	MYL5
Chr1	91387296	0.643	0.9986	-0.3556	0.0449086	hypo-methylated	HFM1
Chr12	93431972	0.0755	0	0.0755	0.0284407	hyper-methylated	UBE2N
Chr19	8482215	0.0278333	0.125714	-0.097881	0.0354051	hypo-methylated	HNRNPM
Chr11	66793558	0.142143	0	0.142143	0.0297707	hyper-methylated	C11orf80
ChrX	108681886	0.157714	0.0447143	0.113	0.0378788	hyper-methylated	COL4A5
Chr16	11345705	0.135571	0.0475714	0.088	0.010518	hyper-methylated	RMI2
Chr10	119245903	0.154714	0	0.154714	0.00372197	hyper-methylated	GRK5
Chr17	50357115	0.125571	0.0321429	0.0934286	0.0174825	hyper-methylated	XYLT2
Chr16	1754060	0.071	0	0.071	0.0284407	hyper-methylated	MAPK8IP3
Chr16	69356708	0.178429	0.0232857	0.155143	0.049973	hyper-methylated	TERF2
Chr17	41501073	0.748571	0.0973333	0.651238	0.00813307	hyper-methylated	KRT13
ChrX	30889213	0	0.131286	-0.131286	0.0297707	hypo-methylated	TAB3
Chr16	31363045	0.164143	0.051	0.113143	0.0291249	hyper-methylated	ITGAX
Chr17	4458374	0.107667	0.0288333	0.0788333	0.0459097	hyper-methylated	SPNS3
Chr1	153003828	0.68325	0.0605	0.62275	0.00952381	hyper-methylated	SPRR3
Chr5	61332812	0.735286	0.615571	0.119714	0.00699301	hyper-methylated	ZSWIM6
ChrX	154430410	0.0151429	0.0851429	-0.07	0.0457958	hypo-methylated	ATP6AP1
Chr17	41505552	0.100857	0.00133333	0.0995238	0.0151728	hyper-methylated	KRT13
Chr11	117066194	0.1364	0.0105	0.1259	0.044368	hyper-methylated	SIK3
Chr14	31094789	0	0.19075	-0.19075	0.0416201	hypo-methylated	AP4S1
Chr16	75566387	0.0718	0.218857	-0.147057	0.0419967	hypo-methylated	GABARAPL2
Chr5	134927250	0.22	0.109143	0.110857	0.00407925	hyper-methylated	PCBD2
Chr8	54053359	0	0.0826667	-0.0826667	0.0182559	hypo-methylated	LYPLA1
Chr16	69714836	0.5244	0.168	0.3564	0.031746	hyper-methylated	NQO1
Chr5	179633809	0.465167	0.1	0.365167	0.0212669	hyper-methylated	HNRNPH1
Chr14	68037133	0.681167	0.9044	-0.223233	0.00865801	hypo-methylated	RAD51B
Chr1	152410065	0.0775714	0.00133333	0.0762381	0.00449889	hyper-methylated	CRNN
Chr8	22999834	0.0095	0.0948	-0.0853	0.0285193	hypo-methylated	PEBP4
Chr12	5902796	0.403167	0.1996	0.203567	0.0134972	hyper-methylated	ANO2
Chr17	68429638	0.120857	0.0326667	0.0881905	0.0247461	hyper-methylated	WIPI1
Chr14	105362385	0.079	0	0.079	0.0113573	hyper-methylated	PACS2
Chr1	153001778	0.1776	0.00366667	0.173933	0.0173655	hyper-methylated	SPRR3
Chr17	82001293	0.1705	0	0.1705	0.0184955	hyper-methylated	ASPSCR1
Chr3	122341549	0.0648571	0.00328571	0.0615714	0.00709884	hyper-methylated	CSTA
Chr12	50560294	0.094	0.00983333	0.0841667	0.0241988	hyper-methylated	DIP2B
ChrX	30889182	0	0.0807143	-0.0807143	0.00372197	hypo-methylated	TAB3
Chr20	35727745	0.0811429	0	0.0811429	0.0113573	hyper-methylated	RBM39
Chr9	34199188	0.156714	0.0204286	0.136286	0.033792	hyper-methylated	UBAP1
Chr6	37697802	0.371857	0.742667	-0.37081	0.0166667	hypo-methylated	MDGA1
Chr1	46041288	0.120143	0	0.120143	0.0307212	hyper-methylated	PIK3R3
Chr19	5951533	0.0136667	0.0862857	-0.072619	0.0354051	hypo-methylated	RANBP3
Chr7	48088803	0.351167	0.0571667	0.294	0.0249921	hyper-methylated	UPP1
Chr12	56312131	0.116714	0	0.116714	0.0297707	hyper-methylated	RP11-977G19.10
Chr1	12357894	0	0.240333	-0.240333	0.0284407	hypo-methylated	VPS13D
Chr20	3785169	0.822	0.966857	-0.144857	0.0225447	hypo-methylated	CENPB
Chr12	52813721	0.142571	0.00133333	0.141238	0.00449889	hyper-methylated	KRT4
Chr1	32632564	0.0881667	0	0.0881667	0.0445506	hyper-methylated	ZBTB8OS
Chr16	11895888	0	0.1525	-0.1525	0.0184955	hypo-methylated	GSPT1
Chr4	2473006	0.095	0	0.095	0.0297707	hyper-methylated	RNF4
Chr16	30902819	0.3745	0.0905714	0.283929	0.0119421	hyper-methylated	CTF1
Chr17	41501033	0.836286	0.212667	0.623619	0.0112427	hyper-methylated	KRT13
Chr19	45083339	0.0777143	0.0055	0.0722143	0.0360309	hyper-methylated	GEMIN7
Chr1	153003566	0.448429	0.0106667	0.437762	0.00336134	hyper-methylated	SPRR3
Chr17	61147322	0.4214	0.037	0.3844	0.0346612	hyper-methylated	BCAS3
Chr19	2090712	0.251	0.03125	0.21975	0.0265187	hyper-methylated	MOB3A
Chr8	22572707	0.115	0.277571	-0.162571	0.0174825	hypo-methylated	SORBS3
Chr16	67612464	0.088	0	0.088	0.0284407	hyper-methylated	CTCF
ChrX	17719099	0.496143	0.739	-0.242857	0.0378788	hypo-methylated	NHS
Chr3	129800977	0.0537143	0.156429	-0.102714	0.0398084	hypo-methylated	TMCC1
Chr12	57419221	0.0542857	0	0.0542857	0.0447948	hyper-methylated	R3HDM2
Chr7	75073532	0.152857	0.0258571	0.127	0.000582751	hyper-methylated	RCC1L
Chr2	69643631	0.032	0.0894286	-0.0574286	0.0291249	hypo-methylated	AAK1
Chr1	3889420	0.151286	0.0224286	0.128857	0.049973	hyper-methylated	C1orf174
Chr12	53487205	0.0654286	0.277167	-0.211738	0.0227418	hypo-methylated	MAP3K12
Chr3	196475819	0.1135	0	0.1135	0.0249682	hyper-methylated	RNF168
Chr16	535590	0.313286	0	0.313286	0.00105758	hyper-methylated	CAPN15
Chr12	53487195	0.0962857	0.304286	-0.208	0.0452152	hypo-methylated	MAP3K12
Chr12	52806953	0.218429	0.00183333	0.216595	0.00259104	hyper-methylated	KRT4
Chr12	52806751	0.660714	0.0273333	0.633381	0.002331	hyper-methylated	KRT4
Chr7	99464427	0.189667	0.0121667	0.1775	0.0167114	hyper-methylated	PTCD1
Chr8	65755133	0.3426	0	0.3426	0.0150785	hyper-methylated	MTFR1
Chr1	1830396	0.098	0	0.098	0.0441713	hyper-methylated	GNB1
Chr8	31075681	0.0753333	0	0.0753333	0.0284407	hyper-methylated	WRN
Chr1	173832674	0.1274	0	0.1274	0.048406	hyper-methylated	DARS2
Chr20	3785163	0.8925	0.981	-0.0885	0.0356864	hypo-methylated	CENPB
Chr2	160438840	0.242857	0.02075	0.222107	0.0333599	hyper-methylated	RBMS1
Chr19	49496427	0.0282857	0.0827143	-0.0544286	0.0406919	hypo-methylated	RPS11
Chr16	88941191	0.53575	0.271286	0.264464	0.0242424	hyper-methylated	CBFA2T3
Chr17	41505590	0.152571	0.00166667	0.150905	0.00921911	hyper-methylated	KRT13
Chr17	17854799	0.212333	0.0241429	0.18819	0.0297869	hyper-methylated	TOM1L2
Chr2	71352450	0.058	0	0.058	0.0181868	hyper-methylated	ZNF638
Chr3	189824464	0.110857	0	0.110857	0.0297707	hyper-methylated	TP63
Chr16	4689807	0.111714	0.0202857	0.0914286	0.0199454	hyper-methylated	MGRN1
Chr19	14491389	0.0215	0.166143	-0.144643	0.0153212	hypo-methylated	GIPC1
Chr4	186509401	0.125167	0.025	0.100167	0.0477332	hyper-methylated	RP11-215A19.2
Chr16	74645898	0.113286	0.406571	-0.293286	0.0291249	hypo-methylated	RFWD3
Chr16	71804181	0.124	0	0.124	0.0313952	hyper-methylated	AP1G1
Chr11	118408067	0.0905714	0.026	0.0645714	0.040686	hyper-methylated	ATP5L
Chr8	117897707	0.143429	0	0.143429	0.0456248	hyper-methylated	EXT1
Chr12	5812412	0.222	0.0955714	0.126429	0.0174825	hyper-methylated	ANO2
Chr17	82847100	0.5	0.04	0.46	0.0267396	hyper-methylated	TBCD
Chr16	31449715	0.0227143	0.1135	-0.0907857	0.0118242	hypo-methylated	RP11-452L6.1
Chr12	10219058	0.139571	0.585	-0.445429	0.0468533	hypo-methylated	GABARAPL1
Chr7	94430326	0.00614286	0.0795714	-0.0734286	0.0121344	hypo-methylated	COL1A2
Chr12	1296487	0.0232	0.2525	-0.2293	0.0150785	hypo-methylated	ERC1
Chr7	56076150	0.163	0.328429	-0.165429	0.0474012	hypo-methylated	SUMF2
Chr3	122341568	0.215143	0.0168333	0.19831	0.00815851	hyper-methylated	CSTA
Chr1	156734820	0.0552857	0.183571	-0.128286	0.00470405	hypo-methylated	RRNAD1
Chr19	45857280	0.287667	0.44575	-0.158083	0.0380952	hypo-methylated	SYMPK
Chr2	26113479	0.0358571	0.133286	-0.0974286	0.0284133	hypo-methylated	RAB10
Chr6	31176335	0.2935	0	0.2935	0.0107996	hyper-methylated	POU5F1
Chr1	156133115	0.166	0.5992	-0.4332	0.0221735	hypo-methylated	LMNA
Chr1	21698756	0.4204	0.695	-0.2746	0.046533	hypo-methylated	USP48
Chr1	158256896	0.210571	0.0507143	0.159857	0.00407925	hyper-methylated	CD1A
Chr12	52807093	0.0585714	0.00133333	0.0572381	0.00449889	hyper-methylated	KRT4
Chr1	152409685	0.0681429	0.001	0.0671429	0.0101216	hyper-methylated	CRNN
Chr11	8668829	0.067	0.271429	-0.204429	0.049973	hypo-methylated	TRIM66
Chr11	73724632	0.0348571	0.148167	-0.11331	0.0198543	hypo-methylated	RAB6A
Chr4	186509367	0.177333	0.025	0.152333	0.0477332	hyper-methylated	RP11-215A19.2
Chr10	29620870	0.0691429	0.214	-0.144857	0.0295561	hypo-methylated	SVIL
Chr9	75096012	0.231	0.02	0.211	0.00970079	hyper-methylated	OSTF1
Chr7	4776634	0.157286	0.0271429	0.130143	0.00660127	hyper-methylated	AP5Z1
Chr12	19368760	0.18125	0	0.18125	0.0416201	hyper-methylated	PLEKHA5
Chr17	6902141	0.085	0.0183333	0.0666667	0.00728083	hyper-methylated	ALOX12P2
Chr3	120094052	0	0.0598571	-0.0598571	0.0307212	hypo-methylated	GSK3B
Chr2	201166611	0.0717143	0.00485714	0.0668571	0.00204514	hyper-methylated	CFLAR
Chr3	196256683	0.0778571	0.0118333	0.0660238	0.0101216	hyper-methylated	RP11-447L10.1
Chr1	220058798	0.0494286	0.122857	-0.0734286	0.00479683	hypo-methylated	BPNT1
Chr19	7909058	0.122286	0.382	-0.259714	0.0372599	hypo-methylated	MAP2K7
Chr2	169705533	0.0702857	0.016	0.0542857	0.00722622	hyper-methylated	KLHL23
Chr19	20199495	0.0363333	0.175429	-0.139095	0.0372599	hypo-methylated	ZNF486
Chr7	105012045	0.138429	0.008	0.130429	0.00635356	hyper-methylated	LINC01004
Chr1	11999828	0.0118	0.148667	-0.136867	0.0276595	hypo-methylated	MFN2
Chr5	42721045	0.0276667	0.127857	-0.10019	0.0472734	hypo-methylated	GHR
Chr1	225078764	0.425571	0.673857	-0.248286	0.00407925	hypo-methylated	DNAH14
Chr7	99042324	0.252571	0.0395	0.213071	0.04522	hyper-methylated	SMURF1
Chr22	38843887	0.0246667	0.357	-0.332333	0.0357701	hypo-methylated	NPTXR
Chr9	120714278	0.0805714	0.0232857	0.0572857	0.0178336	hyper-methylated	MEGF9
Chr10	68481667	0.0205714	0.137571	-0.117	0.0280206	hypo-methylated	SLC25A16
Chr1	182866985	0	0.0714286	-0.0714286	0.0307212	hypo-methylated	DHX9
Chr16	3485603	0.232857	0.311286	-0.0784286	0.0262238	hypo-methylated	NAA60
Chr16	10531583	0.0311429	0.093	-0.0618571	0.010518	hypo-methylated	EMP2
Chr6	52995895	0.103	0.301143	-0.198143	0.0262238	hypo-methylated	RN7SK
Chr8	85177524	0.189571	0.122286	0.0672857	0.0262238	hyper-methylated	E2F5
Chr3	188882848	0.345143	0.134143	0.211	0.0262238	hyper-methylated	LPP
Chr20	3341823	0.033	0.376	-0.343	0.0297707	hypo-methylated	C20orf194
Chr3	188883607	0.0468571	0.110857	-0.064	0.0262238	hypo-methylated	LPP
Chr1	88858993	0.2202	0.0184	0.2018	0.0449086	hyper-methylated	GTF2B
Chr20	35727744	0.061	0	0.061	0.0113573	hyper-methylated	RBM39
Chr2	201166231	0.106714	0.0114286	0.0952857	0.0130313	hyper-methylated	CFLAR
Chr3	49078804	0.24	0	0.24	0.0257708	hyper-methylated	QRICH1
Chr5	139613961	0.133833	0	0.133833	0.0445506	hyper-methylated	UBE2D2
Chr9	137609386	0.203	0.0528571	0.150143	0.0343085	hyper-methylated	ARRDC1
Chr6	33300527	0.116857	0.0625714	0.0542857	0.0378788	hyper-methylated	TAPBP
Chr21	32479395	0.21325	0.0556	0.15765	0.0453129	hyper-methylated	EVA1C
Chr12	52806678	0.595571	0.0216667	0.573905	0.002331	hyper-methylated	KRT4
Chr1	153360995	0.07	0.004	0.066	0.00691001	hyper-methylated	S100A9
Chr7	107941789	0.0738571	0.0182857	0.0555714	0.0166717	hyper-methylated	LAMB1
Chr11	63758891	0.255	0.144	0.111	0.0174825	hyper-methylated	RTN3
Chr2	222701519	0.09675	0.4718	-0.37505	0.015873	hypo-methylated	MOGAT1
Chr1	1068617	0.0881667	0.252167	-0.164	0.0438264	hypo-methylated	RP11-465B22.3
Chr8	37506533	0.352	0.626	-0.274	0.046719	hypo-methylated	LINC01605
ChrX	154555838	0.243333	0.0286	0.214733	0.0276595	hyper-methylated	IKBKG
Chr5	148284166	0.6808	1	-0.3192	0.0441713	hypo-methylated	SPINK13
Chr11	123150653	0.3885	0.225	0.1635	0.0353443	hyper-methylated	CLMP
Chr13	18297786	0.342	0.436857	-0.0948571	0.0378788	hypo-methylated	RP11-341D18.5
Chr19	4455874	0.101857	0.0137143	0.0881429	0.00475031	hyper-methylated	UBXN6
Chr10	118679730	0	0.0965714	-0.0965714	0.0447948	hypo-methylated	CACUL1
Chr22	46169323	0.7036	0.28225	0.42135	0.015873	hyper-methylated	PPARA
Chr5	179726331	0.0987143	0	0.0987143	0.00372197	hyper-methylated	CANX
Chr1	153614487	0.0928571	0.0025	0.0903571	0.00331778	hyper-methylated	S100A14
Chr19	40237584	0.226286	0.0278333	0.198452	0.0354051	hyper-methylated	AKT2
Chr11	66793564	0.137143	0	0.137143	0.0294159	hyper-methylated	C11orf80
Chr16	213957	0.214167	0.0178333	0.196333	0.0379415	hyper-methylated	LUC7L
Chr12	10219056	0.139571	0.6805	-0.540929	0.0468533	hypo-methylated	GABARAPL1
Chr19	48499552	0.252429	0.404667	-0.152238	0.004662	hypo-methylated	LMTK3
Chr15	41280972	0.0667143	0.130429	-0.0637143	0.0011655	hypo-methylated	CHP1
ChrX	136871318	0.0776	0	0.0776	0.048406	hyper-methylated	RBMX
Chr10	75318867	0.864167	1	-0.135833	0.0445506	hypo-methylated	ZNF503-AS1
Chr11	19944579	0.288429	0.0535714	0.234857	0.002331	hyper-methylated	NAV2
Chr7	23189677	0.0557143	0	0.0557143	0.0307212	hyper-methylated	NUPL2
Chr19	48986779	0.1172	0	0.1172	0.0441713	hyper-methylated	GYS1
Chr14	31321063	0.525667	0.3882	0.137467	0.017316	hyper-methylated	HEATR5A
Chr9	128469744	0.367667	0.025	0.342667	0.0130618	hyper-methylated	ODF2
Chr3	23873732	0.218714	0.0226	0.196114	0.0206449	hyper-methylated	UBE2E1
Chr17	59839237	0.0528571	0	0.0528571	0.0447948	hyper-methylated	VMP1
Chr6	24642175	0.161833	0.03625	0.125583	0.024741	hyper-methylated	KIAA0319
Chr10	68481665	0.0207143	0.140429	-0.119714	0.0282081	hypo-methylated	SLC25A16
Chr22	26348919	0.939857	1	-0.0601429	0.0307212	hypo-methylated	SEZ6L
Chr7	151137794	0.0858571	0.186714	-0.100857	0.015082	hypo-methylated	AGAP3
Chr17	18244529	0.085	0.0297143	0.0552857	0.0308737	hyper-methylated	LLGL1
Chr17	41779608	0.035	0.210429	-0.175429	0.0406919	hypo-methylated	JUP
Chr19	19330712	0.0527143	0	0.0527143	0.0304337	hyper-methylated	MAU2
Chr2	28792958	0.217833	0.0945714	0.123262	0.0380533	hyper-methylated	PPP1CB
Chr17	7671379	0.102	0	0.102	0.0447948	hyper-methylated	TP53
Chr13	39046250	0	0.134286	-0.134286	0.00372197	hypo-methylated	NHLRC3
Chr17	953184	0.291167	0.0626667	0.2285	0.047619	hyper-methylated	NXN
Chr17	41771074	0.105714	0.0248571	0.0808571	0.00722622	hyper-methylated	JUP
Chr1	155449665	0.005	0.128	-0.123	0.0302416	hypo-methylated	ASH1L
Chr14	102650090	0.0658571	0.0137143	0.0521429	0.0392661	hyper-methylated	RCOR1
Chr7	116716423	0.718	0.858167	-0.140167	0.0449078	hypo-methylated	MET
Chr1	153003275	0.095	0.00233333	0.0926667	0.00497016	hyper-methylated	SPRR3
Chr16	69356715	0.129143	0.0134286	0.115714	0.040686	hyper-methylated	TERF2
Chr5	95954541	0.103714	0.0317143	0.072	0.00407925	hyper-methylated	ELL2
Chr19	49061523	0.0887143	0.0232857	0.0654286	0.0147495	hyper-methylated	CTB-60B18.23
Chr17	41505551	0.097	0.00116667	0.0958333	0.00394712	hyper-methylated	KRT13
Chr3	122341639	0.224	0.013	0.211	0.0219045	hyper-methylated	CSTA
Chr1	153003087	0.264571	0.00283333	0.261738	0.00627371	hyper-methylated	SPRR3
Chr20	54604091	0	0.061	-0.061	0.0496321	hypo-methylated	DOK5
Chr11	31294715	0.1154	0	0.1154	0.0324733	hyper-methylated	DCDC1
Chr2	96187856	0.128	0.0184286	0.109571	0.0101216	hyper-methylated	STARD7
Chr19	16558254	0.126714	0.011	0.115714	0.033792	hyper-methylated	SLC35E1
Chr1	156784078	0.1212	0	0.1212	0.0441713	hyper-methylated	PRCC
Chr1	152410034	0.0712857	0.00183333	0.0694524	0.0110139	hyper-methylated	CRNN
Chr20	58891385	0.165857	0.103429	0.0624286	0.0213077	hyper-methylated	GNAS
Chr19	4543464	0.109	0.0187143	0.0902857	0.00660127	hyper-methylated	SEMA6B
Chr17	75047346	0.1555	0.327571	-0.172071	0.0011655	hypo-methylated	KCTD2
Chr7	66377105	0.165857	0.0758571	0.09	0.0378788	hyper-methylated	TPST1
Chr20	1375147	0.119	0	0.119	0.0447948	hyper-methylated	FKBP1A
Chr2	28393172	0.0901429	0.0191429	0.071	0.0296623	hyper-methylated	FOSL2
Chr10	51834783	0.261286	0.373857	-0.112571	0.0378788	hypo-methylated	PRKG1
Chr15	25351685	0.2228	0.0364	0.1864	0.0231856	hyper-methylated	UBE3A
Chr11	845894	0.0131429	0.0644286	-0.0512857	0.0475865	hypo-methylated	TSPAN4
Chr20	63925451	0.0691429	0	0.0691429	0.0307212	hyper-methylated	DNAJC5
Chr17	40942705	0.180167	0.108	0.0721667	0.0238095	hyper-methylated	AC004231.2
Chr6	160918230	0.6075	0.82225	-0.21475	0.0285714	hypo-methylated	RP11-235G24.1
Chr19	15168593	0.0678571	0	0.0678571	0.0113573	hyper-methylated	NOTCH3
Chr1	204555613	0.0368571	0.158286	-0.121429	0.020037	hypo-methylated	MDM4
Chr2	95053851	0.0925714	0.001	0.0915714	0.0259687	hyper-methylated	MAL
Chr19	1567652	0.172286	0.106714	0.0655714	0.0406919	hyper-methylated	MEX3D
Chr5	154755558	0.362286	0.520714	-0.158429	0.00699301	hypo-methylated	LARP1
Chr2	26117499	0.106	0.232857	-0.126857	0.0262238	hypo-methylated	RAB10
Chr15	64375174	0.115857	0	0.115857	0.00420046	hyper-methylated	KIAA0101
Chr16	15703311	0.157	0.00771429	0.149286	0.00527816	hyper-methylated	NDE1
Chr10	113094993	0.00414286	0.0605714	-0.0564286	0.040686	hypo-methylated	TCF7L2
Chr11	86048077	0.134167	0	0.134167	0.00562291	hyper-methylated	PICALM
Chr22	43167462	0.12	0.0438571	0.0761429	0.0296623	hyper-methylated	TTLL12
Chr1	77876106	0.221571	0.0217143	0.199857	0.040686	hyper-methylated	FAM73A
Chr10	5639467	0.212857	0.0194286	0.193429	0.0102638	hyper-methylated	ASB13
Chr17	4984084	0.149571	0.0258571	0.123714	0.0168366	hyper-methylated	CAMTA2
Chr19	958783	0.0865	0	0.0865	0.0445506	hyper-methylated	ARID3A
Chr13	18297756	0.302	0.456571	-0.154571	0.0378788	hypo-methylated	RP11-341D18.5
Chr16	24768338	0.123857	0.032	0.0918571	0.0263134	hyper-methylated	TNRC6A
Chr19	55039511	0.235	0.0147143	0.220286	0.0208336	hyper-methylated	RDH13
Chr1	109281852	0.0548571	0.00285714	0.052	0.0138795	hyper-methylated	PSRC1
Chr1	40224927	0.215857	0.0496667	0.16619	0.00509212	hyper-methylated	RLF
Chr17	41619545	0.0328571	0.497167	-0.46431	0.00336134	hypo-methylated	KRT17
Chr22	50583141	0.0892857	0.0254286	0.0638571	0.0457958	hyper-methylated	CHKB-AS1
Chr19	14106386	0.560333	0.0724286	0.487905	0.0186936	hyper-methylated	PRKACA
Chr1	225078760	0.599429	0.738286	-0.138857	0.0296623	hypo-methylated	DNAH14
Chr1	173832668	0.12	0	0.12	0.048406	hyper-methylated	DARS2
Chr17	41501054	0.849143	0.192667	0.656476	0.00728083	hyper-methylated	KRT13
Chr3	48489469	0.00271429	0.082	-0.0792857	0.0235711	hypo-methylated	SHISA5
Chr4	92299830	0.3435	0.694333	-0.350833	0.0488846	hypo-methylated	RP11-9B6.1
Chr9	131488519	0.137143	0	0.137143	0.0181868	hyper-methylated	PRRC2B
Chr3	122325332	0.0611429	0.0045	0.0566429	0.0213591	hyper-methylated	CSTA
Chr7	99451504	0.086	0	0.086	0.0284407	hyper-methylated	PTCD1
Chr17	19188066	0.00657143	0.0751429	-0.0685714	0.0245471	hypo-methylated	SNORD3A
Chr21	43774182	0.0581429	0.00457143	0.0535714	0.00479683	hyper-methylated	CSTB
Chr12	49635181	0.132143	0.0351429	0.097	0.002331	hyper-methylated	PRPF40B
Chr5	43129780	0.355143	0.686333	-0.33119	0.0221445	hypo-methylated	ZNF131
Chr4	82839403	0.118714	0.0208333	0.097881	0.0354051	hyper-methylated	SEC31A
Chr16	88941190	0.53025	0.264286	0.265964	0.0230287	hyper-methylated	CBFA2T3
Chr2	127491492	0.120714	0.345833	-0.225119	0.0356864	hypo-methylated	IWS1
Chr19	16872730	0.142714	0.0285714	0.114143	0.0290238	hyper-methylated	SIN3B
Chr2	43431990	0.17975	0	0.17975	0.0107996	hyper-methylated	THADA
Chr15	64375184	0.119429	0	0.119429	0.00420046	hyper-methylated	KIAA0101
Chr17	61147327	0.4318	0.037	0.3948	0.0357701	hyper-methylated	BCAS3
Chr3	10142490	0.0562857	0.185333	-0.129048	0.00401513	hypo-methylated	VHL
Chr6	148421529	0.0926667	0.364167	-0.2715	0.0238095	hypo-methylated	SASH1
Chr17	41505381	0.110857	0.00333333	0.107524	0.0166845	hyper-methylated	KRT13
Chr17	41505407	0.151429	0.00216667	0.149262	0.0058468	hyper-methylated	KRT13
Chr3	122341620	0.261571	0.0146667	0.246905	0.002331	hyper-methylated	CSTA
Chr20	58889457	0.131571	0.0667143	0.0648571	0.0110723	hyper-methylated	GNAS
Chr5	134900422	0.0198571	0.154857	-0.135	0.0138795	hypo-methylated	TXNDC15
Chr21	43774212	0.0832857	0.00785714	0.0754286	0.00214071	hyper-methylated	CSTB
Chr16	31449730	0.0221429	0.122	-0.0998571	0.0171498	hypo-methylated	RP11-452L6.1
Chr12	56686058	0.1155	0	0.1155	0.0184955	hyper-methylated	PTGES3
Chr1	161003695	0.139	0	0.139	0.0181868	hyper-methylated	F11R
Chr17	76487533	0.0558571	0.352	-0.296143	0.00420046	hypo-methylated	RHBDF2
Chr4	68337283	0.891143	0.990833	-0.0996905	0.0153212	hypo-methylated	YTHDC1
Chr3	105684609	0.0167143	0.132333	-0.115619	0.0331061	hypo-methylated	CBLB
Chr7	4791534	0.227143	0.105143	0.122	0.000582751	hyper-methylated	AP5Z1
ChrX	154444222	0.148	0.198429	-0.0504286	0.0378788	hypo-methylated	FAM50A
Chr9	129488694	0.0191667	0.118857	-0.0996905	0.0354051	hypo-methylated	LINC00963
Chr17	50185485	0.00528571	0.0715714	-0.0662857	0.0471573	hypo-methylated	COL1A1
Chr4	55604200	0.0352	0.190667	-0.155467	0.0194973	hypo-methylated	NMU
Chr1	180050555	0.25025	0	0.25025	0.0210706	hyper-methylated	CEP350
Chr17	17183329	0.0494286	0.175286	-0.125857	0.0328224	hypo-methylated	MPRIP
Chr19	958792	0.122	0	0.122	0.0168867	hyper-methylated	ARID3A
Chr22	41622835	0.134429	0.0238333	0.110595	0.0227418	hyper-methylated	XRCC6
Chr19	16381087	0.262429	0	0.262429	0.0113573	hyper-methylated	EPS15L1
Chr14	104804018	0.120714	0.0314286	0.0892857	0.0208808	hyper-methylated	ZBTB42
Chr17	41501061	0.795	0.1095	0.6855	0.00813307	hyper-methylated	KRT13
Chr3	122325285	0.0727143	0.0055	0.0672143	0.00813307	hyper-methylated	CSTA
Chr20	58889788	0.118167	0	0.118167	0.00562291	hyper-methylated	GNAS
Chr16	85597236	0.3525	0.0832	0.2693	0.0132852	hyper-methylated	GSE1
Chr1	153003460	0.381571	0.00633333	0.375238	0.0100249	hyper-methylated	SPRR3
Chr17	47662206	0.0777143	0.00957143	0.0681429	0.0203619	hyper-methylated	KPNB1
Chr7	1466582	0.191167	0.0331429	0.158024	0.0227418	hyper-methylated	RP11-1246C19.1
Chr1	150117491	0.140571	0.0392857	0.101286	0.0280597	hyper-methylated	VPS45
Chr6	15255401	0.188429	0.052	0.136429	0.0367691	hyper-methylated	JARID2
Chr2	9597541	0.3778	0.0416667	0.336133	0.0357701	hyper-methylated	YWHAQ
Chr1	153003705	0.442714	0.0075	0.435214	0.00336134	hyper-methylated	SPRR3
Chr17	59110676	0.0984286	0.0197143	0.0787143	0.00660127	hyper-methylated	SKA2
Chr12	52813613	0.171143	0.00166667	0.169476	0.00318912	hyper-methylated	KRT4
Chr1	85256702	0.490167	0.159	0.331167	0.0266003	hyper-methylated	C1orf52
Chr16	74645887	0.132429	0.325429	-0.193	0.0474012	hypo-methylated	RFWD3
Chr4	88258817	0.131571	0.249429	-0.117857	0.0406919	hypo-methylated	PPM1K
Chr2	65089973	0.067	0.00657143	0.0604286	0.00606451	hyper-methylated	RAB1A
Chr1	26749070	0.049	0.2365	-0.1875	0.0209052	hypo-methylated	ARID1A
Chr15	74183307	0.0711429	0	0.0711429	0.0297707	hyper-methylated	STRA6
Chr1	35538516	0.1626	0.34575	-0.18315	0.031746	hypo-methylated	KIAA0319L
Chr12	52808695	0.134714	0.00133333	0.133381	0.0151728	hyper-methylated	KRT4
Chr5	157479498	0.194143	0.057	0.137143	0.0110723	hyper-methylated	ADAM19
Chr22	41859950	0	0.162833	-0.162833	0.0307278	hypo-methylated	SREBF2
Chr9	128224013	0.0807143	0.2385	-0.157786	0.0372599	hypo-methylated	DNM1
Chr10	26567159	0.355	0.107286	0.247714	0.0464271	hyper-methylated	APBB1IP
Chr16	69714783	0.09775	0	0.09775	0.0416201	hyper-methylated	NQO1
Chr22	41622829	0.120429	0.0365	0.0839286	0.035426	hyper-methylated	XRCC6
Chr3	10143704	0.203	0	0.203	0.0445506	hyper-methylated	VHL
Chr1	151201793	0.0855714	0.0194286	0.0661429	0.020037	hyper-methylated	PIP5K1A
Chr16	31363209	0.158429	0.0597143	0.0987143	0.015082	hyper-methylated	ITGAX
Chr17	5541811	0.06	0.196571	-0.136571	0.0372599	hypo-methylated	NLRP1
Chr9	128552781	0.0612857	0	0.0612857	0.0307212	hyper-methylated	SPTAN1
Chr2	9207024	0.101857	0.0268571	0.075	0.0174825	hyper-methylated	ASAP2
Chr7	116716373	0.778143	0.946667	-0.168524	0.0356864	hypo-methylated	MET
Chr21	9071037	0.60325	0.430857	0.172393	0.0372015	hyper-methylated	TEKT4P2
Chr20	3928891	0.0737143	0.281714	-0.208	0.0291249	hypo-methylated	RNF24
Chr5	6607311	0	0.132833	-0.132833	0.0284407	hypo-methylated	NSUN2
Chr1	150562855	0.101667	0.365286	-0.263619	0.0222455	hypo-methylated	ADAMTSL4-AS1
Chr2	53979378	0.1938	0	0.1938	0.0441713	hyper-methylated	ACYP2
Chr2	9597539	0.3934	0.0416667	0.351733	0.0357701	hyper-methylated	YWHAQ
Chr12	10122611	0.0137143	0.144167	-0.130452	0.0417476	hypo-methylated	CLEC7A
Chr3	122325273	0.0871429	0.00433333	0.0828095	0.0295561	hyper-methylated	CSTA
Chr3	88159618	0.0411429	0.115429	-0.0742857	0.0471573	hypo-methylated	C3orf38
Chr2	26112821	0.0341429	0.182	-0.147857	0.0131481	hypo-methylated	RAB10
Chr12	52811884	0.157571	0.00116667	0.156405	0.0106345	hyper-methylated	KRT4
Chr17	7939621	0.0877143	0.0261429	0.0615714	0.00699301	hyper-methylated	CNTROB
Chr8	102394108	0.0872857	0	0.0872857	0.0447948	hyper-methylated	UBR5
Chr7	116716376	0.3485	0.122667	0.225833	0.025974	hyper-methylated	MET
Chr13	110895520	0.312143	0.415714	-0.103571	0.0262238	hypo-methylated	ANKRD10
Chr8	11842900	0.0412857	0.0937143	-0.0524286	0.00722622	hypo-methylated	CTSB
Chr12	131913361	0.0681667	0	0.0681667	0.0284407	hyper-methylated	ULK1
Chr20	34992114	0.132714	0	0.132714	0.0113573	hyper-methylated	MYH7B
Chr3	160518591	0.699	0.246333	0.452667	0.0238095	hyper-methylated	KPNA4
Chr4	40625100	0.015	0.0841429	-0.0691429	0.0425738	hypo-methylated	RBM47
Chr19	17201943	0.0558571	0	0.0558571	0.0307212	hyper-methylated	MYO9B
Chr8	116091417	0.0737143	0.0128571	0.0608571	0.0282081	hyper-methylated	LINC00536
Chr1	153003481	0.342571	0.006	0.336571	0.00649326	hyper-methylated	SPRR3
Chr1	151457426	0.224667	0.096	0.128667	0.0380533	hyper-methylated	POGZ
Chr4	674861	0.435714	0.357	0.0787143	0.0262238	hyper-methylated	MYL5
Chr21	16556024	0.182	0.472833	-0.290833	0.0380952	hypo-methylated	MIR99AHG
Chr11	16740439	0.351286	0.1215	0.229786	0.0259771	hyper-methylated	C11orf58
Chr16	85597233	0.355167	0.096	0.259167	0.00865801	hyper-methylated	GSE1
Chr1	228335261	0.103	0.0222857	0.0807143	0.0331061	hyper-methylated	OBSCN
Chr2	26117514	0.122429	0.305429	-0.183	0.015082	hypo-methylated	RAB10
Chr21	34792901	0.201	0	0.201	0.00962172	hyper-methylated	RUNX1
Chr1	153846691	0.081	0	0.081	0.0447948	hyper-methylated	GATAD2B
Chr2	201166104	0.105143	0	0.105143	0.00372197	hyper-methylated	CFLAR
Chr1	14930868	0.7595	0.381833	0.377667	0.0380952	hyper-methylated	KAZN
Chr1	156734819	0.0704286	0.168143	-0.0977143	0.0207393	hypo-methylated	RRNAD1
Chr7	149431757	0.442429	0.296571	0.145857	0.0378788	hyper-methylated	ZNF777
Chr8	140535102	0.315667	0.0934286	0.222238	0.0247461	hyper-methylated	AGO2
Chr17	59839239	0.0617143	0	0.0617143	0.0447948	hyper-methylated	VMP1
Chr1	153003420	0.283571	0.004	0.279571	0.0121796	hyper-methylated	SPRR3
Chr1	153003645	0.539143	0.0163333	0.52281	0.00336134	hyper-methylated	SPRR3
Chr19	549841	0	0.0538571	-0.0538571	0.0447948	hypo-methylated	GZMM
Chr16	24768320	0.0828571	0.0325714	0.0502857	0.0280597	hyper-methylated	TNRC6A
Chr1	153614507	0.0714286	0.00416667	0.0672619	0.0314176	hyper-methylated	S100A14
Chr11	821028	0.295571	0.066	0.229571	0.000582751	hyper-methylated	PNPLA2
Chr17	41501071	0.749	0.0966667	0.652333	0.00813307	hyper-methylated	KRT13
Chr12	52811882	0.158857	0.001	0.157857	0.00206716	hyper-methylated	KRT4
Chr7	100221079	0.0521429	0	0.0521429	0.0113573	hyper-methylated	STAG3
Chr12	52806924	0.187714	0.0015	0.186214	0.0153212	hyper-methylated	KRT4
Chr12	55773842	0.110286	0	0.110286	0.0447948	hyper-methylated	RP11-762I7.5
Chr7	108565782	0.141857	0.00371429	0.138143	0.00952795	hyper-methylated	THAP5
Chr17	16017701	0.122571	0.417	-0.294429	0.0380533	hypo-methylated	TTC19
Chr19	45021390	0.131143	0	0.131143	0.01195	hyper-methylated	RELB
Chr16	6549553	0.437	0.18625	0.25075	0.00606061	hyper-methylated	RBFOX1
Chr1	52420007	0.057	0.00428571	0.0527143	0.014047	hyper-methylated	ZCCHC11
Chr2	201166124	0.127143	0	0.127143	0.00372197	hyper-methylated	CFLAR
Chr7	149431762	0.366714	0.232429	0.134286	0.0262238	hyper-methylated	ZNF777
Chr7	74468483	0	0.1486	-0.1486	0.0324733	hypo-methylated	GTF2IRD1
Chr13	21537749	0.0656667	0.00514286	0.0605238	0.0417476	hyper-methylated	MICU2
Chr1	153003578	0.799	0.0456667	0.753333	0.00336134	hyper-methylated	SPRR3
Chr7	55955696	0.1022	0	0.1022	0.048406	hyper-methylated	GBAS
Chr2	209844414	0.467714	0.199833	0.267881	0.00804566	hyper-methylated	UNC80
Chr12	121796175	0.156571	0.00585714	0.150714	0.00171087	hyper-methylated	RHOF
Chr5	179725347	0.0595714	0	0.0595714	0.0307212	hyper-methylated	CANX
Chr19	4543462	0.091	0.0185714	0.0724286	0.00801012	hyper-methylated	SEMA6B
Chr3	113810165	0.125286	0.0551429	0.0701429	0.0179598	hyper-methylated	ATP6V1A
Chr2	38368012	0.0911429	0.0115714	0.0795714	0.014047	hyper-methylated	ATL2
Chr19	11935149	0.0908333	0.0388571	0.0519762	0.0219045	hyper-methylated	ZNF700
Chr20	3868372	0.0477143	0.115571	-0.0678571	0.0296623	hypo-methylated	MAVS
Chr12	5902788	0.0405	0.1686	-0.1281	0.0221735	hypo-methylated	ANO2
Chr11	62841733	0.0705	0.611	-0.5405	0.0477332	hypo-methylated	WDR74
Chr20	62805231	0.145	0.0377143	0.107286	0.0167137	hyper-methylated	OGFR
Chr12	52806901	0.159571	0.0015	0.158071	0.0197544	hyper-methylated	KRT4
Chr6	135379992	0.115167	0.0143333	0.100833	0.0115189	hyper-methylated	AHI1
Chr17	50185489	0.00428571	0.0721429	-0.0678571	0.0464271	hypo-methylated	COL1A1
Chr2	169505269	0.151571	0	0.151571	0.0447948	hyper-methylated	RP11-724O16.1
Chr12	27695378	0.014	0.07	-0.056	0.0365393	hypo-methylated	PPFIBP1
Chr17	81208998	0.188143	0.0677143	0.120429	0.0378788	hyper-methylated	CEP131
Chr20	62172130	0.1105	0	0.1105	0.0284407	hyper-methylated	SS18L1
Chr2	53994202	0.126333	0	0.126333	0.0445506	hyper-methylated	ACYP2
Chr16	542991	0.118429	0	0.118429	0.01195	hyper-methylated	CAPN15
Chr12	120094192	0.0982857	0.021	0.0772857	0.0316528	hyper-methylated	BICDL1
Chr2	207598596	0.0614286	0	0.0614286	0.0307212	hyper-methylated	CREB1
[truncated: 3,682 more rows]
