# Supplementary material for: NSUN2-mediated RNA 5-methylcytosine promotes esophageal squamous cell carcinoma progression via LIN28B-dependent GRB2 mRNA stabilization
Source: Oncogene. 2021 Aug 3;40(39):5814–28. doi: 10.1038/s41388-021-01978-0 (PMC8484015; doi:10.1038/s41388-021-01978-0)
Supplement: Supplementary file 3 — Supplementary Data 2 [file 41388_2021_1978_MOESM3_ESM.xlsx]

## Sheet: Sheet1
Supplementary Data 2. Proteins identified in RNA pulldown and mass spectrometry analysis with GRB2[m5C] or GRB2[C]
Protein ID	Gene name	Unique peptides	LFQ intensity C-1	LFQ intensity C-2	LFQ intensity m5C-1	LFQ intensity m5C-2	Average LFQ intensity_C	Average LFQ intensity_m5C	Ratioa
Q6ZN17	LIN28B	13	75446000	77337000	3368700000	8977200000	76391500	6172950000	80.8068
P14625	HSP90B1	11	12219000	0	57743000	25986000	6109500	41864500	6.85236
P14618	PKM	14	32166000	18933000	130510000	62604000	25549500	96557000	3.77921
O75534	CSDE1	11	9545500	10862000	32177000	24922000	10203750	28549500	2.79794
P06733	ENO1	13	77012000	53323000	165340000	113670000	65167500	139505000	2.14071
Q99459	CDC5L	16	27204000	38987000	59599000	75111000	33095500	67355000	2.03517
Q08AE8	SPIRE1	11	0	7469500	7057400	8062500	3734750	7559950	2.02422
P49792	RANBP2	11	0	12170000	0	23998000	6085000	11999000	1.9719
Q9NXV6	CDKN2AIP	11	67380000	67348000	99708000	124130000	67364000	111919000	1.66141
P07900	HSP90AA1	12	47430000	48623000	89648000	65434000	48026500	77541000	1.61455
O43896	KIF1C	17	32908000	27767000	48950000	48466000	30337500	48708000	1.60554
P42694	HELZ	16	29753000	25880000	38609000	46333000	27816500	42471000	1.52683
Q6ZN55	ZNF574	12	89307000	84434000	149790000	108880000	86870500	129335000	1.48883
Q9Y4F3	MARF1	14	20571000	33191000	29455000	48522000	26881000	38988500	1.45041
O43422	THAP12	19	69371000	62232000	86611000	104030000	65801500	95320500	1.44861
Q96I24	FUBP3	13	71234000	77969000	117010000	96261000	74601500	106635500	1.4294
Q8NC51	SERBP1	22	1304800000	1203700000	1809900000	1775300000	1254250000	1792600000	1.42922
Q9Y6K5	OAS3	16	52069000	56362000	60634000	89394000	54215500	75014000	1.38363
P67809	YBX1	15	8481600000	7625200000	10545000000	11602000000	8053400000	11073500000	1.37501
Q15029	EFTUD2	19	38892000	36947000	47505000	56370000	37919500	51937500	1.36968
Q9UPT8	ZC3H4	22	247080000	325800000	346610000	430790000	286440000	388700000	1.357
P49327	FASN	38	91017000	79879000	129170000	101960000	85448000	115565000	1.35246
Q92598	HSPH1	18	51067000	41589000	64106000	60799000	46328000	62452500	1.34805
P19338	NCL	31	19800000000	20971000000	23795000000	30742000000	20385500000	27268500000	1.33764
Q96D46	NMD3	17	146450000	159530000	174860000	231120000	152990000	202990000	1.32682
Q9BVP2	GNL3	13	60104000	67118000	77519000	90580000	63611000	84049500	1.3213
P78371	CCT2	17	77804000	72753000	112510000	86236000	75278500	99373000	1.32007
O15226	NKRF	17	141770000	144340000	189900000	187270000	143055000	188585000	1.31827
Q9Y3I0	RTCB	24	1008700000	1025400000	1244500000	1425600000	1017050000	1335050000	1.31267
P50990	CCT8	16	45589000	44184000	54375000	63334000	44886500	58854500	1.31118
P10809	HSPD1	23	408120000	360270000	538540000	459460000	384195000	499000000	1.29882
Q86XZ4	SPATS2	13	28495000	23703000	34660000	33004000	26099000	33832000	1.29629
Q969S3	ZNF622	11	144390000	146750000	199540000	174700000	145570000	187120000	1.28543
P35659	DEK	13	238640000	202640000	298780000	268110000	220640000	283445000	1.28465
P16989	YBX3	14	3889900000	4446800000	5463800000	5212000000	4168350000	5337900000	1.28058
Q13263	TRIM28	22	200520000	247960000	288750000	283210000	224240000	285980000	1.27533
Q96KR1	ZFR	14	63563000	50261000	68714000	75755000	56912000	72234500	1.26923
P19525	EIF2AK2	16	128340000	110310000	134360000	167470000	119325000	150915000	1.26474
Q99714	HSD17B10	11	156230000	140410000	187400000	186440000	148320000	186920000	1.26025
O94973	AP2A2	14	45364000	42446000	58088000	52491000	43905000	55289500	1.2593
Q14444	CAPRIN1	12	497080000	586240000	612290000	747910000	541660000	680100000	1.25558
Q16666	IFI16	19	148740000	147790000	170310000	201690000	148265000	186000000	1.25451
Q96PZ0	PUS7	13	47149000	59931000	56507000	77712000	53540000	67109500	1.25345
Q8IZ69	TRMT2A	11	27986000	22122000	32148000	30572000	25054000	31360000	1.2517
Q9UKS6	PACSIN3	14	94444000	110580000	105480000	150960000	102512000	128220000	1.25078
P38919	EIF4A3	12	84406000	80668000	115040000	90463000	82537000	102751500	1.24491
P48634	PRRC2A	41	289640000	306520000	381110000	360850000	298080000	370980000	1.24457
Q13435	SF3B2	20	128800000	139580000	160410000	172180000	134190000	166295000	1.23925
Q86TG7	PEG10	15	174140000	163630000	202310000	215100000	168885000	208705000	1.23578
Q9NR30	DDX21	26	469360000	470260000	584300000	574360000	469810000	579330000	1.23312
Q6PGP7	TTC37	29	124380000	128830000	149220000	161990000	126605000	155605000	1.22906
Q8WVV9	HNRNPLL	20	423090000	404690000	472420000	544150000	413890000	508285000	1.22807
Q99832	CCT7	11	36073000	29053000	39642000	40331000	32563000	39986500	1.22797
O60437	PPL	20	29042000	31694000	37240000	37287000	30368000	37263500	1.22706
P08238	HSP90AB1	14	401130000	415070000	543300000	456320000	408100000	499810000	1.22472
Q9H0H5	RACGAP1	15	50865000	44393000	47782000	68844000	47629000	58313000	1.22432
Q92499	DDX1	28	983060000	1142100000	1313800000	1287300000	1062580000	1300550000	1.22395
Q96PK6	RBM14	17	482520000	560460000	646790000	628990000	521490000	637890000	1.22321
Q00341	HDLBP	26	179130000	179280000	211320000	226280000	179205000	218800000	1.22095
Q8N163	CCAR2	25	234960000	249150000	295020000	295490000	242055000	295255000	1.21978
Q9NNW5	WDR6	11	25898000	24601000	28240000	33305000	25249500	30772500	1.21874
P78344	EIF4G2	14	39964000	34429000	51140000	39403000	37196500	45271500	1.21709
Q14669	TRIP12	21	52280000	53626000	59190000	69626000	52953000	64408000	1.21632
P62277	RPS13	11	1874400000	1861200000	2055900000	2482800000	1867800000	2269350000	1.21499
Q99700	ATXN2	15	68504000	57799000	72355000	80930000	63151500	76642500	1.21363
Q13347	EIF3I	12	123200000	141410000	179100000	141990000	132305000	160545000	1.21345
Q8N5C6	SRBD1	21	39562000	41229000	47438000	49729000	40395500	48583500	1.2027
P27816	MAP4	22	339250000	420560000	385200000	525970000	379905000	455585000	1.19921
Q9UQ35	SRRM2	31	182510000	162640000	213170000	200700000	172575000	206935000	1.1991
O43143	DHX15	25	333900000	372260000	426710000	419880000	353080000	423295000	1.19886
Q14676	MDC1	11	15932000	25504000	20197000	29315000	20718000	24756000	1.1949
Q9Y6N5	SQOR	14	24897000	32420000	26630000	41857000	28658500	34243500	1.19488
P42285	MTREX	19	99246000	100860000	118840000	119830000	100053000	119335000	1.19272
Q9UG63	ABCF2	20	324440000	348050000	388640000	412340000	336245000	400490000	1.19107
Q9UKN8	GTF3C4	15	17853000	27211000	23383000	30250000	22532000	26816500	1.19015
Q9NZB2	FAM120A	47	2666400000	2918400000	3241100000	3402900000	2792400000	3322000000	1.18966
P51116	FXR2	13	40577000	88787000	87554000	65918000	64682000	76736000	1.18636
P08865	RPSA	16	4180700000	4283300000	4986400000	5019900000	4232000000	5003150000	1.18222
P41214	EIF2D	14	88276000	86822000	102390000	104550000	87549000	103470000	1.18185
O75821	EIF3G	13	69449000	92278000	93535000	97442000	80863500	95488500	1.18086
Q15646	OASL	20	391040000	383870000	469980000	444980000	387455000	457480000	1.18073
P62495	ETF1	20	344110000	365330000	423260000	411440000	354720000	417350000	1.17656
P60842	EIF4A1	12	505950000	522440000	624110000	585020000	514195000	604565000	1.17575
Q1KMD3	HNRNPUL2	17	89601000	94728000	110790000	105310000	92164500	108050000	1.17236
Q8NFW8	CMAS	13	106970000	107700000	121940000	129330000	107335000	125635000	1.17049
P26196	DDX6	20	246190000	230220000	259910000	295080000	238205000	277495000	1.16494
P61247	RPS3A	15	1823000000	1606400000	2008600000	1983600000	1714700000	1996100000	1.16411
P63244	RACK1	13	4182400000	4865100000	5021400000	5501200000	4523750000	5261300000	1.16304
P26368	U2AF2	15	924710000	780560000	917260000	1059400000	852635000	988330000	1.15915
P12956	XRCC6	30	825990000	853470000	967160000	979430000	839730000	973295000	1.15906
O00567	NOP56	14	63662000	68148000	80773000	71993000	65905000	76383000	1.15899
O15371	EIF3D	14	172520000	197950000	223420000	205890000	185235000	214655000	1.15883
Q9Y4B5	MTCL1	30	117500000	96502000	114370000	133560000	107001000	123965000	1.15854
Q8WU90	ZC3H15	13	185590000	179260000	207700000	214090000	182425000	210895000	1.15606
Q8TDN6	BRIX1	12	268670000	259590000	302780000	306750000	264130000	304765000	1.15384
Q5VYS8	TUT7	13	35190000	43923000	42342000	48893000	39556500	45617500	1.15322
Q13823	GNL2	16	84951000	105950000	110860000	109280000	95450500	110070000	1.15316
Q9UJV9	DDX41	21	55992000	50061000	58718000	63483000	53026500	61100500	1.15226
Q9Y3F4	STRAP	13	135430000	108130000	144570000	135990000	121780000	140280000	1.15191
Q9H2U1	DHX36	15	83522000	84252000	99286000	93897000	83887000	96591500	1.15145
P35269	GTF2F1	16	203400000	236700000	224700000	281490000	220050000	253095000	1.15017
Q5VWQ0	RSBN1	11	41864000	48058000	55823000	47449000	44961000	51636000	1.14846
P46777	RPL5	13	5288500000	4978100000	5748900000	6036000000	5133300000	5892450000	1.14789
P08240	SRPRA	22	124700000	117240000	134800000	142860000	120970000	138830000	1.14764
Q7Z417	NUFIP2	17	174080000	141930000	180780000	180750000	158005000	180765000	1.14405
Q15020	SART3	18	67931000	73683000	87272000	74708000	70807000	80990000	1.14381
P52292	KPNA2	16	458500000	412900000	544380000	451670000	435700000	498025000	1.14305
Q01780	EXOSC10	21	58049000	64001000	58697000	80809000	61025000	69753000	1.14302
Q9NUD5	ZCCHC3	13	49077000	62205000	60799000	66324000	55641000	63561500	1.14235
Q86UK7	ZNF598	15	26490000	19801000	21701000	31178000	23145500	26439500	1.14232
P05388	RPLP0	13	4847800000	4637700000	5206300000	5622700000	4742750000	5414500000	1.14164
P40938	RFC3	14	150350000	162290000	171380000	185340000	156320000	178360000	1.14099
Q12797	ASPH	21	388480000	432840000	467640000	468120000	410660000	467880000	1.13934
P39019	RPS19	13	1183400000	1292700000	1407300000	1413000000	1238050000	1410150000	1.13901
Q7L2E3	DHX30	20	57636000	57749000	62492000	68730000	57692500	65611000	1.13725
Q06787	FMR1	11	33755000	28196000	34922000	35498000	30975500	35210000	1.1367
Q9Y285	FARSA	17	542280000	470120000	559680000	590980000	506200000	575330000	1.13657
Q13283	G3BP1	16	910370000	945690000	963320000	1141700000	928030000	1052510000	1.13413
O60524	NEMF	19	64815000	72734000	84476000	71168000	68774500	77822000	1.13155
Q3KQU3	MAP7D1	15	161770000	172560000	193160000	185010000	167165000	189085000	1.13113
Q9P0K7	RAI14	21	57080000	50077000	72357000	48506000	53578500	60431500	1.12791
Q9BW19	KIFC1	20	172810000	178660000	180200000	215890000	175735000	198045000	1.12695
P34932	HSPA4	14	46718000	52241000	57567000	53713000	49479500	55640000	1.12451
Q9BQ52	ELAC2	26	412450000	411460000	459950000	464080000	411955000	462015000	1.12152
Q5T8P6	RBM26	14	63869000	77272000	64960000	93305000	70570500	79132500	1.12133
Q96SB4	SRPK1	16	282800000	383340000	384620000	361970000	333070000	373295000	1.12077
O60506	SYNCRIP	21	1097700000	1304800000	1283000000	1408700000	1201250000	1345850000	1.12037
Q7L0Y3	TRMT10C	18	188090000	194050000	228990000	198790000	191070000	213890000	1.11943
Q9UJF2	RASAL2	16	48032000	48019000	44316000	63160000	48025500	53738000	1.11895
P15311	EZR	12	38095000	43971000	49501000	42241000	41033000	45871000	1.11791
P13639	EEF2	39	3222200000	3429700000	3677300000	3757300000	3325950000	3717300000	1.11767
Q8N1G4	LRRC47	15	154870000	160630000	172820000	179000000	157750000	175910000	1.11512
P55060	CSE1L	11	23661000	24342000	27357000	26109000	24001500	26733000	1.11381
P35606	COPB2	38	1415000000	1571600000	1645000000	1679800000	1493300000	1662400000	1.11324
Q9H8V3	ECT2	13	29716000	29049000	25699000	39680000	29382500	32689500	1.11255
O95602	POLR1A	29	117230000	115030000	121900000	136250000	116130000	129075000	1.11147
P60228	EIF3E	13	128990000	162050000	160530000	162240000	145520000	161385000	1.10902
Q9BQG0	MYBBP1A	24	68411000	65442000	76852000	71580000	66926500	74216000	1.10892
P85037	FOXK1	12	34085000	32353000	42171000	31449000	33219000	36810000	1.1081
Q8NE71	ABCF1	33	1041400000	1147100000	1243300000	1180200000	1094250000	1211750000	1.10738
Q99613	EIF3C	19	219070000	213020000	232760000	245590000	216045000	239175000	1.10706
P11387	TOP1	13	214630000	212140000	236990000	235390000	213385000	236190000	1.10687
Q08J23	NSUN2	32	835930000	988780000	967870000	1049800000	912355000	1008835000	1.10575
P55884	EIF3B	25	257070000	278240000	271330000	318630000	267655000	294980000	1.10209
Q2NL82	TSR1	19	279970000	332040000	332100000	342050000	306005000	337075000	1.10153
P62913	RPL11	11	1622200000	1773300000	1849300000	1887800000	1697750000	1868550000	1.1006
O75533	SF3B1	28	112530000	121690000	130090000	127550000	117110000	128820000	1.09999
Q15648	MED1	17	60620000	44680000	60356000	55431000	52650000	57893500	1.09959
P11388	TOP2A	22	149510000	167180000	175140000	173030000	158345000	174085000	1.0994
O43395	PRPF3	12	21701000	27800000	32056000	22363000	24750500	27209500	1.09935
Q9P2N5	RBM27	11	52352000	42573000	56312000	47953000	47462500	52132500	1.09839
P18124	RPL7	13	4568900000	4336800000	4827500000	4946700000	4452850000	4887100000	1.09752
Q9H0D6	XRN2	37	658480000	708710000	755030000	745060000	683595000	750045000	1.09721
Q9Y446	PKP3	23	291850000	297210000	298960000	347330000	294530000	323145000	1.09715
Q8WXX5	DNAJC9	12	148870000	176690000	184930000	171840000	162780000	178385000	1.09587
P33993	MCM7	15	60515000	51484000	56732000	65890000	55999500	61311000	1.09485
Q9BYK8	HELZ2	16	18539000	12398000	17133000	16700000	15468500	16916500	1.09361
P62701	RPS4X	17	2817800000	2797500000	3301100000	2839400000	2807650000	3070250000	1.09353
Q9H3U1	UNC45A	17	29443000	29727000	22740000	41959000	29585000	32349500	1.09344
Q12802	AKAP13	17	103220000	102590000	105310000	119620000	102905000	112465000	1.0929
Q14694	USP10	12	72194000	88588000	75992000	99323000	80391000	87657500	1.09039
Q9H0A0	NAT10	22	92023000	104450000	101410000	112590000	98236500	107000000	1.08921
Q8TDM6	DLG5	13	18563000	15032000	14826000	21689000	16797500	18257500	1.08692
Q9P265	DIP2B	11	30681000	37995000	40002000	34620000	34338000	37311000	1.08658
O60841	EIF5B	37	915230000	835920000	932150000	965780000	875575000	948965000	1.08382
P27695	APEX1	13	350340000	345980000	349840000	403920000	348160000	376880000	1.08249
P62424	RPL7A	18	3923200000	4372000000	4835100000	4140000000	4147600000	4487550000	1.08196
P49916	LIG3	13	31063000	27209000	28616000	34360000	29136000	31488000	1.08072
Q9BQ67	GRWD1	16	360680000	358940000	357230000	419750000	359810000	388490000	1.07971
Q14157	UBAP2L	17	223540000	161660000	219340000	196280000	192600000	207810000	1.07897
Q9BXJ9	NAA15	15	46169000	38033000	45991000	44831000	42101000	45411000	1.07862
Q9GZR7	DDX24	13	62752000	53031000	56555000	68309000	57891500	62432000	1.07843
Q00610	CLTC	19	35560000	40715000	45618000	36563000	38137500	41090500	1.07743
P05198	EIF2S1	19	1198200000	1163300000	1323400000	1219900000	1180750000	1271650000	1.07698
P26358	DNMT1	32	192210000	172830000	168300000	224630000	182520000	196465000	1.0764
P35251	RFC1	30	253890000	276060000	265260000	305060000	264975000	285160000	1.07618
Q9Y295	DRG1	12	262900000	262200000	261640000	303430000	262550000	282535000	1.07612
Q4KMP7	TBC1D10B	12	36612000	34543000	37959000	38520000	35577500	38239500	1.07482
O95793	STAU1	19	904430000	973110000	925160000	1091500000	938770000	1008330000	1.0741
Q9NQW6	ANLN	15	69549000	74480000	81391000	73084000	72014500	77237500	1.07253
Q14152	EIF3A	26	285870000	252220000	283090000	293650000	269045000	288370000	1.07183
Q9NUL3	STAU2	16	82949000	77652000	87607000	84526000	80300500	86066500	1.07181
O15020	SPTBN2	36	156280000	158090000	156930000	179730000	157185000	168330000	1.0709
Q9Y262	EIF3L	16	144930000	168220000	186100000	149150000	156575000	167625000	1.07057
Q9H6S0	YTHDC2	46	332160000	360120000	403650000	337410000	346140000	370530000	1.07046
Q7L576	CYFIP1	23	93909000	93169000	104400000	95844000	93539000	100122000	1.07038
Q9UHR4	BAIAP2L1	13	70274000	95159000	85805000	91206000	82716500	88505500	1.06999
O95782	AP2A1	27	770520000	764470000	786740000	855660000	767495000	821200000	1.06997
Q9UHB9	SRP68	21	466710000	457770000	496900000	491710000	462240000	494305000	1.06937
P46782	RPS5	12	1840200000	1890900000	1901900000	2087800000	1865550000	1994850000	1.06931
A5YKK6	CNOT1	33	112210000	95675000	107100000	115150000	103942500	111125000	1.0691
P17858	PFKL	12	52637000	49127000	54934000	53702000	50882000	54318000	1.06753
Q9Y678	COPG1	14	47465000	48489000	57950000	44380000	47977000	51165000	1.06645
P62249	RPS16	11	2102000000	2127100000	2247400000	2260700000	2114550000	2254050000	1.06597
O43390	HNRNPR	14	147310000	148260000	150060000	164440000	147785000	157250000	1.06405
Q12906	ILF3	21	1050600000	1164500000	1149000000	1204000000	1107550000	1176500000	1.06225
Q99575	POP1	32	676340000	661040000	681650000	736520000	668690000	709085000	1.06041
P39023	RPL3	19	3800100000	3533900000	4081200000	3695300000	3667000000	3888250000	1.06034
Q7L014	DDX46	22	63300000	62080000	72846000	59836000	62690000	66341000	1.05824
Q9NX58	LYAR	13	170860000	157590000	159010000	188420000	164225000	173715000	1.05779
P34897	SHMT2	15	162280000	137590000	160010000	156940000	149935000	158475000	1.05696
O94964	SOGA1	14	20832000	22170000	21486000	23939000	21501000	22712500	1.05635
O94913	PCF11	17	45566000	61205000	56220000	56502000	53385500	56361000	1.05574
O43290	SART1	13	64611000	62180000	54979000	78844000	63395500	66911500	1.05546
P30419	NMT1	12	232750000	279060000	257840000	282240000	255905000	270040000	1.05524
Q63ZY3	KANK2	15	31513000	35837000	38453000	32581000	33675000	35517000	1.0547
O43809	NUDT21	11	262570000	278770000	294580000	276070000	270670000	285325000	1.05414
Q9UJA5	TRMT6	14	101940000	90031000	114030000	88207000	95985500	101118500	1.05348
Q9UNQ2	DIMT1	11	112880000	124870000	141450000	109000000	118875000	125225000	1.05342
P31948	STIP1	13	124140000	113020000	125850000	123900000	118580000	124875000	1.05309
P26641	EEF1G	15	590380000	700370000	693040000	666080000	645375000	679560000	1.05297
P61221	ABCE1	18	501020000	680020000	636560000	606830000	590520000	621695000	1.05279
P40222	TXLNA	16	157010000	224670000	230700000	170770000	190840000	200735000	1.05185
P19784	CSNK2A2	13	140440000	175400000	156110000	176040000	157920000	166075000	1.05164
Q13753	LAMC2	19	135260000	115530000	138830000	124850000	125395000	131840000	1.0514
P39748	FEN1	11	424950000	422170000	452570000	438030000	423560000	445300000	1.05133
P51532	SMARCA4	11	17627000	21162000	20921000	19815000	19394500	20368000	1.05019
Q12789	GTF3C1	12	18034000	14559000	17937000	16260000	16296500	17098500	1.04921
Q7L2H7	EIF3M	13	85451000	76573000	79993000	89951000	81012000	84972000	1.04888
P41091	EIF2S3	17	1321000000	1613600000	1323300000	1752800000	1467300000	1538050000	1.04822
Q15477	SKIV2L	26	106070000	121740000	118630000	119750000	113905000	119190000	1.0464
P28290	ITPRID2	33	315440000	304340000	349210000	298370000	309890000	323790000	1.04485
Q04637	EIF4G1	34	648580000	669660000	691780000	684600000	659120000	688190000	1.0441
Q99543	DNAJC2	16	131660000	124950000	145300000	122450000	128305000	133875000	1.04341
Q7KZF4	SND1	35	1707200000	1672600000	1707800000	1818700000	1689900000	1763250000	1.0434
Q7L2J0	MEPCE	13	161290000	198300000	204020000	170820000	179795000	187420000	1.04241
P11940	PABPC1	17	1337300000	1457700000	1529000000	1383300000	1397500000	1456150000	1.04197
Q8TDD1	DDX54	15	39932000	48416000	48473000	43383000	44174000	45928000	1.03971
O76021	RSL1D1	18	2330600000	2764400000	2494400000	2794200000	2547500000	2644300000	1.038
P08237	PFKM	11	35918000	35007000	36686000	36908000	35462500	36797000	1.03763
P46063	RECQL	21	351340000	388170000	363730000	401470000	369755000	382600000	1.03474
O95470	SGPL1	12	43062000	51288000	46764000	50810000	47175000	48787000	1.03417
P23396	RPS3	16	4447900000	5422800000	4697600000	5508800000	4935350000	5103200000	1.03401
Q9HCE1	MOV10	37	492890000	506050000	534650000	496030000	499470000	515340000	1.03177
P61160	ACTR2	14	556000000	554530000	622070000	523490000	555265000	572780000	1.03154
P25205	MCM3	15	24952000	22318000	26937000	21800000	23635000	24368500	1.03103
P23229	ITGA6	16	35222000	42753000	40571000	39818000	38987500	40194500	1.03096
P53621	COPA	54	3542500000	3617800000	3779000000	3594600000	3580150000	3686800000	1.02979
Q13310	PABPC4	15	308400000	325660000	325870000	326620000	317030000	326245000	1.02907
P06748	NPM1	12	2359300000	2451700000	2434900000	2513500000	2405500000	2474200000	1.02856
Q92841	DDX17	18	243960000	242260000	251960000	247890000	243110000	249925000	1.02803
P48643	CCT5	14	75454000	65650000	76105000	68938000	70552000	72521500	1.02792
O00178	GTPBP1	17	99837000	117230000	118720000	104190000	108533500	111455000	1.02692
P19447	ERCC3	23	95600000	102810000	100620000	103090000	99205000	101855000	1.02671
Q8IY81	FTSJ3	14	40718000	44243000	56123000	31053000	42480500	43588000	1.02607
P50454	SERPINH1	12	74425000	73030000	69371000	81566000	73727500	75468500	1.02361
P36578	RPL4	22	5812200000	5943400000	6188400000	5844600000	5877800000	6016500000	1.0236
Q9UPQ9	TNRC6B	14	52610000	41383000	51844000	44363000	46996500	48103500	1.02355
O75179	ANKRD17	31	329860000	342390000	346290000	341140000	336125000	343715000	1.02258
P20042	EIF2S2	21	436730000	543540000	478270000	523340000	490135000	500805000	1.02177
Q9NSD9	FARSB	21	579690000	587210000	601640000	590620000	583450000	596130000	1.02173
Q9NXG2	THUMPD1	13	210600000	156170000	184910000	189390000	183385000	187150000	1.02053
Q96T88	UHRF1	23	139550000	123220000	134450000	133460000	131385000	133955000	1.01956
Q15036	SNX17	11	31996000	26527000	30395000	29265000	29261500	29830000	1.01943
Q5T0W9	FAM83B	13	44314000	46092000	30810000	61315000	45203000	46062500	1.01901
P35249	RFC4	13	140650000	160270000	141040000	164650000	150460000	152845000	1.01585
Q99959	PKP2	16	58894000	62510000	60538000	62744000	60702000	61641000	1.01547
O00203	AP3B1	17	76613000	82280000	74418000	86573000	79446500	80495500	1.0132
Q6R327	RICTOR	22	53837000	33327000	48390000	39900000	43582000	44145000	1.01292
Q12905	ILF2	15	695990000	718730000	710490000	722240000	707360000	716365000	1.01273
P25705	ATP5F1A	18	227950000	192700000	200880000	224100000	210325000	212490000	1.01029
Q8WWM7	ATXN2L	14	83466000	85335000	83690000	86746000	84400500	85218000	1.00969
Q8IZH2	XRN1	18	56537000	39823000	45333000	51946000	48180000	48639500	1.00954
Q9BZE4	GTPBP4	21	177460000	226580000	201100000	206570000	202020000	203835000	1.00898
Q9Y520	PRRC2C	28	278890000	268990000	259480000	293260000	273940000	276370000	1.00887
Q0VDF9	HSPA14	12	94944000	87259000	85017000	98353000	91101500	91685000	1.0064
Q7Z333	SETX	33	208180000	206860000	200610000	217070000	207520000	208840000	1.00636
Q9NUQ6	SPATS2L	18	238460000	262800000	246720000	256670000	250630000	251695000	1.00425
P49368	CCT3	16	265380000	262400000	249380000	280250000	263890000	264815000	1.00351
O95425	SVIL	19	53283000	51728000	50573000	54764000	52505500	52668500	1.0031
P17987	TCP1	22	371880000	315610000	311970000	377530000	343745000	344750000	1.00292
P40227	CCT6A	15	369630000	292990000	350850000	313120000	331310000	331985000	1.00204
P09874	PARP1	46	2868400000	3127300000	2932700000	3071800000	2997850000	3002250000	1.00147
Q9BRZ2	TRIM56	21	121660000	114750000	121020000	115610000	118205000	118315000	1.00093
Q9UQ80	PA2G4	22	3251400000	3625100000	3363500000	3518600000	3438250000	3441050000	1.00081
Q01970	PLCB3	13	26434000	28390000	28075000	26715000	27412000	27395000	0.99938
O95573	ACSL3	16	56660000	45427000	55778000	46234000	51043500	51006000	0.999265
Q9Y2D5	AKAP2	12	58230000	48836000	50750000	56185000	53533000	53467500	0.998776
Q6P2Q9	PRPF8	18	43227000	36280000	38182000	41187000	39753500	39684500	0.998264
Q7Z478	DHX29	29	232400000	244640000	216930000	259220000	238520000	238075000	0.998134
Q13751	LAMB3	23	169250000	177830000	170190000	176160000	173540000	173175000	0.997897
P05387	RPLP2	12	5956500000	7015600000	6415800000	6520500000	6486050000	6468150000	0.99724
P61011	SRP54	16	264730000	250620000	268150000	245730000	257675000	256940000	0.997148
P13010	XRCC5	24	770760000	745830000	684120000	827280000	758295000	755700000	0.996578
Q15393	SF3B3	22	79546000	72128000	79107000	71885000	75837000	75496000	0.995504
O76094	SRP72	20	432170000	448350000	437950000	438020000	440260000	437985000	0.994833
P15880	RPS2	16	3119800000	3317600000	2782800000	3612600000	3218700000	3197700000	0.993476
Q66K74	MAP1S	11	47140000	51629000	47608000	50443000	49384500	49025500	0.992731
O75131	CPNE3	12	56138000	63562000	62800000	55864000	59850000	59332000	0.991345
Q6PKG0	LARP1	28	744320000	777690000	776720000	730920000	761005000	753820000	0.990559
Q6P158	DHX57	20	60560000	64405000	61860000	61912000	62482500	61886000	0.990453
Q9UN81	L1RE1	13	267250000	276940000	255310000	283160000	272095000	269235000	0.989489
P61158	ACTR3	17	653160000	612890000	627750000	623040000	633025000	625395000	0.987947
Q96CW1	AP2M1	15	337110000	346310000	325970000	347420000	341710000	336695000	0.985324
P40937	RFC5	13	256880000	234700000	227170000	257090000	245790000	242130000	0.985109
P11586	MTHFD1	34	765240000	801780000	770710000	770730000	783510000	770720000	0.983676
Q9NXC5	MIOS	17	24170000	60120000	45780000	37047000	42145000	41413500	0.982643
P11021	HSPA5	29	6200900000	6207000000	5861000000	6329200000	6203950000	6095100000	0.982455
P05455	SSB	18	503690000	586500000	491590000	579380000	545095000	535485000	0.98237
Q99661	KIF2C	16	95759000	86010000	89961000	88598000	90884500	89279500	0.98234
P17844	DDX5	18	1417300000	1496700000	1382900000	1477700000	1457000000	1430300000	0.981675
Q9H8H2	DDX31	14	31362000	51927000	36644000	45085000	41644500	40864500	0.98127
Q8N3C0	ASCC3	49	329220000	344060000	328810000	331440000	336640000	330125000	0.980647
Q92900	UPF1	39	428430000	509820000	467970000	451690000	469125000	459830000	0.980187
Q9H0S4	DDX47	14	116120000	133970000	129460000	115550000	125045000	122505000	0.979687
Q05397	PTK2	15	58308000	55567000	51418000	59952000	56937500	55685000	0.978002
P68400	CSNK2A1	13	363330000	429260000	399960000	375120000	396295000	387540000	0.977908
Q9UMS4	PRPF19	13	258820000	235300000	264420000	218320000	247060000	241370000	0.976969
O43663	PRC1	13	56995000	66159000	59064000	61196000	61577000	60130000	0.976501
Q6ZRV2	FAM83H	44	809260000	796530000	813280000	750510000	802895000	781895000	0.973845
Q9P2M7	CGN	33	360900000	328150000	295670000	375250000	344525000	335460000	0.973688
P63010	AP2B1	31	549030000	507130000	500790000	527430000	528080000	514110000	0.973546
Q9H089	LSG1	17	134770000	107820000	114550000	121430000	121295000	117990000	0.972752
Q9Y265	RUVBL1	21	233500000	264480000	232750000	251630000	248990000	242190000	0.97269
O75643	SNRNP200	22	41315000	41998000	40098000	40884000	41656500	40491000	0.972021
P23258	TUBG1	13	149580000	127190000	129080000	139890000	138385000	134485000	0.971818
Q9BY44	EIF2A	26	530500000	574630000	542310000	530840000	552565000	536575000	0.971062
Q96J02	ITCH	14	52633000	67096000	65505000	50542000	59864500	58023500	0.969247
Q71RC2	LARP4	12	80454000	65165000	68560000	72390000	72809500	70475000	0.967937
O94874	UFL1	12	26855000	29278000	30863000	23242000	28066500	27052500	0.963872
Q96EK7	FAM120B	11	16674000	18142000	17271000	16275000	17408000	16773000	0.963523
P23284	PPIB	11	362880000	391250000	370400000	355920000	377065000	363160000	0.963123
P47756	CAPZB	13	210540000	237810000	225890000	204990000	224175000	215440000	0.961035
Q14258	TRIM25	21	380890000	341440000	346190000	347820000	361165000	347005000	0.960794
Q9HAN9	NMNAT1	11	64905000	59162000	58493000	60544000	62033500	59518500	0.959457
P69849	NOMO3	11	12571000	16735000	13365000	14748000	14653000	14056500	0.959292
P49590	HARS2	13	760980000	847470000	742350000	799980000	804225000	771165000	0.958892
Q09161	NCBP1	23	411780000	409330000	408760000	377910000	410555000	393335000	0.958057
P78347	GTF2I	12	47537000	48453000	43447000	48312000	47995000	45879500	0.955922
Q9BUJ2	HNRNPUL1	26	701030000	657670000	634200000	663850000	679350000	649025000	0.955362
P46781	RPS9	12	2149300000	2584500000	2126000000	2394700000	2366900000	2260350000	0.954983
O95758	PTBP3	11	1256500000	1127600000	1121000000	1155700000	1192050000	1138350000	0.954952
Q99755	PIP5K1A	14	185610000	210630000	182960000	194950000	198120000	188955000	0.95374
Q9Y5M8	SRPRB	12	108270000	107380000	104520000	101110000	107825000	102815000	0.953536
Q15365	PCBP1	14	10693000000	9648500000	9876200000	9511500000	10170750000	9693850000	0.953111
Q8IY37	DHX37	16	35195000	41941000	35324000	38077000	38568000	36700500	0.951579
Q9Y4K1	CRYBG1	25	153390000	124900000	143070000	121740000	139145000	132405000	0.951561
P52701	MSH6	41	609420000	569170000	560140000	561350000	589295000	560745000	0.951552
P50991	CCT4	17	240180000	219580000	207670000	229130000	229880000	218400000	0.950061
Q6Y7W6	GIGYF2	20	257230000	198230000	231500000	201160000	227730000	216330000	0.949941
P11142	HSPA8	13	3327500000	3386600000	3564700000	2811100000	3357050000	3187900000	0.949613
Q9Y6X9	MORC2	22	144610000	114190000	113200000	132450000	129400000	122825000	0.949189
P57678	GEMIN4	23	148000000	162020000	140520000	153160000	155010000	146840000	0.947294
Q14683	SMC1A	13	11377000	15898000	13960000	11855000	13637500	12907500	0.946471
O95239	KIF4A	22	63229000	71144000	66279000	60808000	67186500	63543500	0.945778
Q08211	DHX9	35	1186900000	1219800000	1150600000	1124100000	1203350000	1137350000	0.945153
P42166	TMPO	19	203050000	214400000	191150000	203290000	208725000	197220000	0.94488
Q14498	RBM39	16	466840000	517020000	463200000	465480000	491930000	464340000	0.943915
P35580	MYH10	51	847380000	912030000	751510000	901970000	879705000	826740000	0.939792
Q9Y608	LRRFIP2	14	319520000	368500000	304360000	342220000	344010000	323290000	0.939769
Q92616	GCN1	32	52240000	43067000	45864000	43672000	47653500	44768000	0.939448
Q7Z406	MYH14	23	319840000	317460000	274010000	324260000	318650000	299135000	0.938757
Q16787	LAMA3	23	160700000	172000000	162990000	149260000	166350000	156125000	0.938533
Q69YQ0	SPECC1L	24	135840000	155720000	135690000	137580000	145780000	136635000	0.937268
Q4G0J3	LARP7	20	285550000	352470000	300700000	296840000	319010000	298770000	0.936554
P05023	ATP1A1	11	103240000	103200000	97647000	95061000	103220000	96354000	0.933482
Q6P1N0	CC2D1A	23	121620000	118880000	113640000	110850000	120250000	112245000	0.93343
A0A087WWU8	TPM3	11	5611600000	5164000000	5205000000	4848200000	5387800000	5026600000	0.93296
O60832	DKC1	12	128240000	116490000	112990000	115110000	122365000	114050000	0.932048
Q9HCJ3	RAVER2	11	198820000	181170000	181980000	172180000	189995000	177080000	0.932025
O00425	IGF2BP3	19	2685500000	2960200000	2490800000	2766800000	2822850000	2628800000	0.931257
P62917	RPL8	12	3272300000	2936500000	3068400000	2711000000	3104400000	2889700000	0.93084
P49757	NUMB	11	138140000	147740000	132580000	133390000	142940000	132985000	0.930355
Q9UKV8	AGO2	18	263800000	238900000	226080000	241570000	251350000	233825000	0.930277
Q9Y6M1	IGF2BP2	26	5900300000	6477400000	5690500000	5807800000	6188850000	5749150000	0.928953
Q6P2E9	EDC4	22	77291000	66553000	65130000	68406000	71922000	66768000	0.928339
Q12965	MYO1E	30	273390000	269100000	234460000	268230000	271245000	251345000	0.926635
P06493	CDK1	12	104580000	113760000	91062000	111170000	109170000	101116000	0.926225
A0FGR8	ESYT2	17	78219000	81824000	75240000	72902000	80021500	74071000	0.925639
Q86UE4	MTDH	15	222480000	241120000	214880000	214200000	231800000	214540000	0.925539
P02545	LMNA	21	419000000	476860000	375300000	453790000	447930000	414545000	0.925468
P78527	PRKDC	129	1772000000	1869900000	1704000000	1663900000	1820950000	1683950000	0.924765
O60716	CTNND1	16	72181000	67906000	63832000	65709000	70043500	64770500	0.924718
P56545	CTBP2	12	1528100000	1368900000	1396000000	1282600000	1448500000	1339300000	0.924612
Q12929	EPS8	13	31439000	27867000	29697000	25136000	29653000	27416500	0.924578
Q15149	PLEC	142	1942800000	2078000000	1891400000	1825600000	2010400000	1858500000	0.924443
O75592	MYCBP2	22	34689000	28516000	27904000	30438000	31602500	29171000	0.92306
Q9Y230	RUVBL2	16	172560000	151880000	147980000	151330000	162220000	149655000	0.922543
Q92614	MYO18A	65	981000000	931450000	868580000	894610000	956225000	881595000	0.921954
Q14247	CTTN	15	664470000	499570000	597600000	475350000	582020000	536475000	0.921747
Q13045	FLII	19	610930000	666330000	619780000	555780000	638630000	587780000	0.920376
P58107	EPPK1	15	48536000	37895000	39226000	40287000	43215500	39756500	0.919959
Q02878	RPL6	13	2391400000	2154900000	2256600000	1922000000	2273150000	2089300000	0.919121
P43243	MATR3	20	972210000	1114400000	959360000	958100000	1043305000	958730000	0.918935
Q16643	DBN1	16	577350000	562970000	486150000	560470000	570160000	523310000	0.91783
A0A494BZV2	MPRIP	20	929690000	955920000	883890000	843340000	942805000	863615000	0.916006
P16144	ITGB4	38	496050000	494120000	469240000	435000000	495085000	452120000	0.913217
O43707	ACTN4	27	1766200000	1652400000	1559500000	1557800000	1709300000	1558650000	0.911865
O95071	UBR5	12	0	21881000	0	19947000	10940500	9973500	0.911613
O75330	HMMR	23	289360000	327780000	281740000	280430000	308570000	281085000	0.910928
Q9UPY3	DICER1	14	12429000	24206000	11848000	21419000	18317500	16633500	0.908066
P32322	PYCR1	12	378860000	401450000	345490000	361220000	390155000	353355000	0.905679
Q5JTH9	RRP12	17	79870000	66854000	68432000	64110000	73362000	66271000	0.903342
Q7RTP6	MICAL3	26	98558000	118770000	103800000	92363000	108664000	98081500	0.902613
Q96P70	IPO9	18	123910000	108190000	102360000	106500000	116050000	104430000	0.899871
P38646	HSPA9	31	1797900000	1629100000	1564400000	1514200000	1713500000	1539300000	0.898337
P12814	ACTN1	24	135730000	109560000	109210000	110890000	122645000	110050000	0.897305
Q9BZH6	WDR11	16	59621000	57038000	49471000	55193000	58329500	52332000	0.897179
Q9UHB6	LIMA1	34	1742700000	1716600000	1609100000	1492400000	1729650000	1550750000	0.896569
Q9UHI6	DDX20	13	47024000	49181000	43435000	42777000	48102500	43106000	0.896128
Q9P206	KIAA1522	17	125270000	106000000	98750000	108270000	115635000	103510000	0.895144
P05783	KRT18	16	2882700000	2441800000	2359700000	2399200000	2662250000	2379450000	0.893774
Q9HAU5	UPF2	11	34753000	42027000	33082000	35506000	38390000	34294000	0.893306
Q9ULV4	CORO1C	14	358060000	384780000	328560000	334910000	371420000	331735000	0.893153
O15144	ARPC2	15	459830000	400930000	391810000	376640000	430380000	384225000	0.892758
P68104	EEF1A1	15	9543200000	8463900000	7803700000	8257500000	9003550000	8030600000	0.891937
Q14204	DYNC1H1	107	586610000	652180000	565280000	539480000	619395000	552380000	0.891806
Q96QK1	VPS35	14	64601000	69293000	65503000	53726000	66947000	59614500	0.890473
P51648	ALDH3A2	11	95358000	109670000	83354000	99214000	102514000	91284000	0.890454
P16615	ATP2A2	20	132320000	172040000	145630000	125030000	152180000	135330000	0.889276
Q9Y2A7	NCKAP1	17	68806000	61318000	61253000	54384000	65062000	57818500	0.888668
Q96GM8	TOE1	11	61140000	68045000	58375000	56339000	64592500	57357000	0.887982
P19105	MYL12A	11	2325600000	2355600000	1938300000	2214200000	2340600000	2076250000	0.887059
P62241	RPS8	13	3465900000	5291200000	3309500000	4457600000	4378550000	3883550000	0.886949
O94832	MYO1D	37	477040000	486820000	424630000	430060000	481930000	427345000	0.886737
Q01813	PFKP	17	125330000	121200000	119150000	99353000	123265000	109251500	0.886314
Q92817	EVPL	25	58903000	55772000	52079000	49525000	57337500	50802000	0.886017
Q9Y4I1	MYO5A	19	64368000	69974000	61269000	57676000	67171000	59472500	0.88539
Q9NZM1	MYOF	40	133180000	124200000	118540000	109200000	128690000	113870000	0.88484
P51149	RAB7A	12	63013000	51999000	55440000	46121000	57506000	50780500	0.883047
Q9P258	RCC2	20	917990000	1108300000	883190000	900820000	1013145000	892005000	0.880432
P53350	PLK1	19	145090000	152940000	129260000	133060000	149015000	131160000	0.88018
Q13136	PPFIA1	16	176560000	176250000	156830000	153700000	176405000	155265000	0.880162
O00515	LAD1	24	1837100000	1596900000	1462700000	1555700000	1717000000	1509200000	0.878975
P46940	IQGAP1	69	2016400000	2171500000	1798600000	1880800000	2093950000	1839700000	0.878579
O14776	TCERG1	21	180930000	231980000	194040000	168450000	206455000	181245000	0.877891
Q9NYL9	TMOD3	16	659780000	565280000	551420000	523860000	612530000	537640000	0.877737
P04843	RPN1	14	134380000	107820000	106690000	105650000	121100000	106170000	0.876713
P53618	COPB1	31	499680000	490060000	417570000	449630000	494870000	433600000	0.87619
P22695	UQCRC2	11	177450000	186340000	146180000	172200000	181895000	159190000	0.875175
Q9NZI8	IGF2BP1	21	2709200000	3054600000	2500200000	2532000000	2881900000	2516100000	0.87307
O75044	SRGAP2	23	206350000	199740000	193430000	160980000	203045000	177205000	0.872738
Q12904	AIMP1	13	438890000	429380000	343900000	412480000	434135000	378190000	0.871135
O00442	RTCA	11	151270000	166540000	135880000	140580000	158905000	138230000	0.869891
P23246	SFPQ	11	247980000	214660000	201130000	201280000	231320000	201205000	0.869812
P62906	RPL10A	12	2843600000	3653500000	2675600000	2970100000	3248550000	2822850000	0.868957
Q9BZF9	UACA	29	498620000	505190000	437930000	433890000	501905000	435910000	0.868511
P35579	MYH9	106	16553000000	16654000000	14181000000	14595000000	16603500000	14388000000	0.866564
Q9Y6G9	DYNC1LI1	11	38519000	37057000	36293000	29159000	37788000	32726000	0.866042
Q16531	DDB1	17	44193000	39517000	40277000	32166000	41855000	36221500	0.865404
Q9P2E9	RRBP1	28	374120000	382230000	314480000	339680000	378175000	327080000	0.864891
Q16181	SEPTIN7	16	298760000	265830000	251280000	236600000	282295000	243940000	0.864131
P00533	EGFR	25	328880000	283830000	274600000	252960000	306355000	263780000	0.861027
Q08945	SSRP1	18	215300000	272400000	202240000	216270000	243850000	209255000	0.85813
P27708	CAD	26	72694000	76255000	74227000	53589000	74474500	63908000	0.858119
Q86W92	PPFIBP1	31	262590000	231940000	219270000	204520000	247265000	211895000	0.856955
Q8TEQ6	GEMIN5	25	54638000	71611000	50891000	57263000	63124500	54077000	0.856672
Q9BY89	KIAA1671	13	43155000	34452000	29584000	36860000	38803500	33222000	0.85616
O43795	MYO1B	47	5387900000	5537100000	4550700000	4802400000	5462500000	4676550000	0.856119
P53396	ACLY	23	120970000	135030000	112730000	105330000	128000000	109030000	0.851797
Q8WUF5	PPP1R13L	16	152320000	115170000	112260000	115280000	133745000	113770000	0.850649
Q96N67	DOCK7	24	72049000	75683000	66588000	58916000	73866000	62752000	0.849538
O14617	AP3D1	25	272000000	234560000	224860000	205130000	253280000	214995000	0.848843
O00159	MYO1C	33	2134000000	2210400000	1894800000	1761800000	2172200000	1828300000	0.841681
O75369	FLNB	129	14906000000	14371000000	12267000000	12326000000	14638500000	12296500000	0.840011
Q01082	SPTBN1	87	1648000000	1983000000	1564300000	1482900000	1815500000	1523600000	0.839218
Q9C0C2	TNKS1BP1	24	89132000	92252000	78822000	73251000	90692000	76036500	0.838404
P29317	EPHA2	12	82375000	99732000	74052000	78464000	91053500	76258000	0.837508
Q86V48	LUZP1	11	21319000	18106000	14437000	18560000	19712500	16498500	0.836956
P42704	LRPPRC	12	15864000	20750000	15045000	15596000	18307000	15320500	0.836866
O15027	SEC16A	30	259760000	262400000	231690000	204140000	261080000	217915000	0.834668
Q6ZVM7	TOM1L2	19	388440000	432140000	343400000	341230000	410290000	342315000	0.834325
Q9UBU9	NXF1	11	58438000	62845000	49366000	51712000	60641500	50539000	0.833406
Q96C36	PYCR2	13	1211100000	1194800000	956230000	1046500000	1202950000	1001365000	0.832424
P21333	FLNA	79	2950100000	3287400000	2623700000	2567400000	3118750000	2595550000	0.83224
Q16658	FSCN1	23	1456000000	1386000000	1276500000	1087600000	1421000000	1182050000	0.831844
Q5K651	SAMD9	32	291860000	305330000	240140000	255870000	298595000	248005000	0.830573
O15269	SPTLC1	12	274200000	234560000	216820000	204830000	254380000	210825000	0.82878
Q14573	ITPR3	21	43504000	52541000	38925000	40443000	48022500	39684000	0.826363
P52272	HNRNPM	19	8782800000	8590000000	7221200000	7085000000	8686400000	7153100000	0.823483
Q13085	ACACA	102	12969000000	13117000000	10615000000	10758000000	13043000000	10686500000	0.819328
Q15233	NONO	11	170230000	216080000	155050000	161270000	193155000	158160000	0.818824
Q9HCC0	MCCC2	24	1506100000	1604800000	1224800000	1309000000	1555450000	1266900000	0.814491
P0DMV9	HSPA1B	15	2041900000	2206100000	1875400000	1584000000	2124000000	1729700000	0.81436
P50416	CPT1A	14	71491000	71362000	54720000	61517000	71426500	58118500	0.813683
Q09666	AHNAK	65	243800000	229610000	200860000	183100000	236705000	191980000	0.811052
O95319	CELF2	11	201030000	213130000	174020000	160940000	207080000	167480000	0.80877
Q02543	RPL18A	12	1640100000	2277800000	1493300000	1673000000	1958950000	1583150000	0.808163
Q9UHD8	SEPTIN9	22	433800000	408740000	322560000	357510000	421270000	340035000	0.807166
P51659	HSD17B4	20	202460000	211600000	193150000	139520000	207030000	166335000	0.803434
P56192	MARS1	25	256980000	268240000	205390000	214620000	262610000	210005000	0.799684
Q8WWI1	LMO7	43	913900000	891380000	730960000	712390000	902640000	721675000	0.799516
O14980	XPO1	19	92505000	65868000	65900000	60682000	79186500	63291000	0.799265
P06576	ATP5F1B	17	191150000	179340000	152320000	143370000	185245000	147845000	0.798105
Q8NDV7	TNRC6A	18	41883000	36795000	23361000	39322000	39339000	31341500	0.796703
Q15650	TRIP4	12	39366000	51879000	31838000	40767000	45622500	36302500	0.795715
Q14008	CKAP5	62	741700000	705050000	582930000	565930000	723375000	574430000	0.794097
O43175	PHGDH	14	209800000	177730000	156890000	149180000	193765000	153035000	0.789797
Q9H4H8	FAM83D	12	38047000	44197000	31982000	32939000	41122000	32460500	0.789371
Q9Y5B9	SUPT16H	26	251130000	305510000	205870000	231570000	278320000	218720000	0.785858
P47897	QARS1	24	532710000	555920000	423430000	431380000	544315000	427405000	0.785216
O75165	DNAJC13	16	24463000	27767000	18401000	22610000	26115000	20505500	0.7852
P54136	RARS1	26	625940000	689780000	526510000	502770000	657860000	514640000	0.782294
P11498	PC	45	7243400000	7293200000	5504000000	5853000000	7268300000	5678500000	0.781269
Q03001	DST	18	49771000	58688000	39363000	45303000	54229500	42333000	0.780627
Q92879	CELF1	17	3226500000	3615400000	2289700000	3048200000	3420950000	2668950000	0.780178
Q6PI48	DARS2	18	192500000	194280000	138540000	161620000	193390000	150080000	0.776048
Q9P2J5	LARS1	35	287110000	299310000	221450000	233610000	293210000	227530000	0.775997
P14373	TRIM27	13	81568000	97594000	68145000	70587000	89581000	69366000	0.774338
P55265	ADAR	13	19511000	19802000	15732000	14669000	19656500	15200500	0.773307
Q9BSJ2	TUBGCP2	17	76426000	53251000	53931000	45900000	64838500	49915500	0.769844
Q9UQE7	SMC3	16	65344000	56483000	53017000	40362000	60913500	46689500	0.766489
Q96RQ3	MCCC1	29	1870700000	1842500000	1338300000	1502700000	1856600000	1420500000	0.765108
P14923	JUP	15	83882000	64303000	52184000	61003000	74092500	56593500	0.763822
Q15046	KARS1	23	615930000	663150000	446870000	528140000	639540000	487505000	0.762274
P14868	DARS1	26	808910000	1145600000	783740000	700360000	977255000	742050000	0.759321
P07814	EPRS1	51	1483600000	1494000000	1130500000	1126700000	1488800000	1128600000	0.75806
P04792	HSPB1	12	829760000	641250000	597740000	507920000	735505000	552830000	0.751633
P05165	PCCA	15	91424000	97496000	67352000	73663000	94460000	70507500	0.746427
Q96CW5	TUBGCP3	11	17638000	24560000	11283000	20093000	21099000	15688000	0.743542
Q8IY67	RAVER1	30	1335700000	1130900000	900430000	912670000	1233300000	906550000	0.73506
P07355	ANXA2	20	772490000	567100000	534720000	447620000	669795000	491170000	0.733314
P15924	DSP	22	48895000	44156000	27656000	39041000	46525500	33348500	0.716779
A6NHR9	SMCHD1	15	53649000	47034000	32574000	38568000	50341500	35571000	0.706594
P41252	IARS1	48	1196500000	1327400000	864990000	882190000	1261950000	873590000	0.692254
P05166	PCCB	16	106320000	106760000	63227000	81062000	106540000	72144500	0.677159
Q9ULV0	MYO5B	14	29795000	34302000	21313000	20953000	32048500	21133000	0.659407
P00367	GLUD1	21	913500000	911670000	548200000	634090000	912585000	591145000	0.64777
Q13459	MYO9B	11	21361000	22234000	18931000	0	21797500	9465500	0.434247
Q9HCD6	TANC2	11	21382000	14644000	13885000	0	18013000	6942500	0.385416
Q9BW92	TARS2	11	6125900	0	0	0	3062950	0	3.26483e-07
P55072	VCP	13	0	19493000	0	0	9746500	0	1.02601e-07
Q14145	KEAP1	11	22930000	0	0	0	11465000	0	8.7222e-08
aRatio is calculated by dividing Average LFQ intensity_m5C by Average LFQ intensity_C
